# Supplementary material for: miRNA‐1 regulation is necessary for mechanical overload‐induced muscle hypertrophy in male mice
Source: Physiol Rep. 2025 Jan 6;13(1):e70166. doi: 10.14814/phy2.70166 (PMC11705529; doi:10.14814/phy2.70166)
Supplement: Supplementary file 2 — Appendix S1. [file PHY2-13-e70166-s002.xlsx]

## Sheet: Control
Gene	Ensembl ID	Feature	miRNA	Number of chimeric reads
mt-Rnr2	ENSMUSG00000064339.1	Noncoding exon	mmu-miR-1a-3p	5062.44
mt-Tm	ENSMUSG00000064344.1	Noncoding exon	mmu-miR-21a-5p	3708.89
mt-Nd1	ENSMUSG00000064341.1	CDS	mmu-miR-1a-3p	2393.39
mt-Rnr1	ENSMUSG00000064337.1	Noncoding exon	mmu-let-7c-5p	2374.82
mt-Rnr1	ENSMUSG00000064337.1	Noncoding exon	mmu-let-7a-5p	1984.81
mt-Rnr1	ENSMUSG00000064337.1	Noncoding exon	mmu-let-7b-5p	1761.74
mt-Rnr2	ENSMUSG00000064339.1	Noncoding exon	mmu-miR-206-3p	1292.76
Fn1	ENSMUSG00000026193.15	CDS	mmu-miR-206-3p	1125.51
H19	ENSMUSG00000000031.16	Noncoding exon	mmu-miR-130a-3p	1096.08
mt-Rnr1	ENSMUSG00000064337.1	Noncoding exon	mmu-let-7d-5p	848.308
mt-Rnr1	ENSMUSG00000064337.1	Noncoding exon	mmu-let-7f-5p	841.451
CT010467.1	ENSMUSG00000106106.3	Noncoding exon	mmu-miR-133a-3p	794.465
mt-Rnr1	ENSMUSG00000064337.1	Noncoding exon	mmu-let-7e-5p	750.047
Myh1	ENSMUSG00000056328.14	CDS	mmu-miR-133a-3p	663.704
Myh1	ENSMUSG00000056328.14	CDS	mmu-miR-133a-3p	600.479
CT010467.1	ENSMUSG00000106106.3	Noncoding exon	mmu-miR-133a-3p	549.643
mt-Nd1	ENSMUSG00000064341.1	CDS	mmu-miR-206-3p	524.848
CT010467.1	ENSMUSG00000106106.3	Noncoding exon	mmu-miR-133a-3p	519.694
CT010467.1	ENSMUSG00000106106.3	Noncoding exon	mmu-miR-133a-3p	483.253
Myh4	ENSMUSG00000057003.12	CDS	mmu-miR-133a-3p	478.736
Cmss1	ENSMUSG00000022748.8	Distal intron	mmu-miR-133a-3p	474.542
Myh1	ENSMUSG00000056328.14	CDS	mmu-miR-133a-3p	457.492
mt-Nd5	ENSMUSG00000064367.1	CDS	mmu-miR-1a-3p	456.942
H19	ENSMUSG00000000031.16	Noncoding exon	mmu-miR-199a-5p	429.918
Myh1	ENSMUSG00000056328.14	CDS	mmu-miR-133a-3p	406.481
mt-Rnr2	ENSMUSG00000064339.1	Noncoding exon	mmu-miR-133a-3p	383.679
Col1a1	ENSMUSG00000001506.10	3' UTR	mmu-miR-133a-3p	369.593
Myh1	ENSMUSG00000056328.14	CDS	mmu-miR-133b-3p	369.204
Myh2	ENSMUSG00000033196.17	CDS	mmu-miR-133a-3p	361.349
mt-Rnr1	ENSMUSG00000064337.1	Noncoding exon	mmu-let-7g-5p	355.082
Myh4	ENSMUSG00000057003.12	CDS	mmu-miR-133a-3p	348.774
Ttn	ENSMUSG00000051747.15	CDS	mmu-miR-133a-3p	326.135
Myh2	ENSMUSG00000033196.17	CDS	mmu-miR-133a-3p	325.704
Ttn	ENSMUSG00000051747.15	CDS	mmu-miR-133a-3p	317.231
Ttn	ENSMUSG00000051747.15	CDS	mmu-miR-133a-3p	306.73
Ttn	ENSMUSG00000051747.15	CDS	mmu-miR-133a-3p	303.513
Myh4	ENSMUSG00000057003.12	CDS	mmu-miR-22-3p	292.249
Myh1	ENSMUSG00000056328.14	CDS	mmu-miR-133b-3p	289.776
Ldha	ENSMUSG00000063229.15	CDS	mmu-miR-1a-3p	288.604
Ttn	ENSMUSG00000051747.15	CDS	mmu-miR-133a-3p	287.786
mt-Nd5	ENSMUSG00000064367.1	CDS	mmu-miR-206-3p	286.123
CT010467.1	ENSMUSG00000106106.3	Noncoding exon	mmu-miR-1a-3p	285.136
mt-Rnr1	ENSMUSG00000064337.1	Noncoding exon	mmu-let-7i-5p	281.507
Ttn	ENSMUSG00000051747.15	CDS	mmu-miR-133a-3p	274.072
Pgam2	ENSMUSG00000020475.3	CDS	mmu-miR-133a-3p	272.914
Myh4	ENSMUSG00000057003.12	CDS	mmu-miR-133a-3p	265.774
Myh1	ENSMUSG00000056328.14	CDS	mmu-miR-133a-3p	262.452
mt-Nd5	ENSMUSG00000064367.1	CDS	mmu-miR-206-3p	250.817
CT010467.1	ENSMUSG00000106106.3	Noncoding exon	mmu-miR-21a-5p	249.995
Ttn	ENSMUSG00000051747.15	CDS	mmu-miR-133a-3p	248.89
Myh4	ENSMUSG00000057003.12	CDS	mmu-miR-133a-3p	245.22
Atp2a1	ENSMUSG00000030730.12	CDS	mmu-miR-1a-3p	234.608
Ttn	ENSMUSG00000051747.15	CDS	mmu-miR-133a-3p	234.159
CT010467.1	ENSMUSG00000106106.3	Noncoding exon	mmu-miR-1a-3p	225.982
CT010467.1	ENSMUSG00000106106.3	Noncoding exon	mmu-miR-133b-3p	225.513
Actn3	ENSMUSG00000006457.4	CDS	mmu-miR-1a-3p	222.411
Hspb6	ENSMUSG00000036854.14	CDS	mmu-miR-378a-3p	222.155
H19	ENSMUSG00000000031.16	Noncoding exon	mmu-miR-199a-5p	220.468
Col1a1	ENSMUSG00000001506.10	3' UTR	mmu-miR-133b-3p	218.511
Ttn	ENSMUSG00000051747.15	CDS	mmu-miR-27a-3p	216.978
Myl1	ENSMUSG00000061816.15	3' UTR	mmu-miR-206-3p	216.126
Ttn	ENSMUSG00000051747.15	3' UTR	mmu-miR-26a-5p	211.494
mt-Rnr1	ENSMUSG00000064337.1	Noncoding exon	mmu-let-7k	210.467
Ttn	ENSMUSG00000051747.15	CDS	mmu-miR-133a-3p	205.04
CT010467.1	ENSMUSG00000106106.3	Noncoding exon	mmu-miR-22-3p	204.809
CT010467.1	ENSMUSG00000106106.3	Noncoding exon	mmu-miR-23a-3p	203.567
CT010467.1	ENSMUSG00000106106.3	Noncoding exon	mmu-miR-1a-3p	203.178
H19	ENSMUSG00000000031.16	Noncoding exon	mmu-miR-127-3p	198.433
Thbs1	ENSMUSG00000040152.8	3' UTR	mmu-miR-1a-3p	197.958
mt-Rnr2	ENSMUSG00000064339.1	Noncoding exon	mmu-miR-206-3p	197.647
CT010467.1	ENSMUSG00000106106.3	Noncoding exon	mmu-miR-22-3p	197.191
Actn2	ENSMUSG00000052374.16	CDS	mmu-miR-133a-3p	197.031
mt-Rnr2	ENSMUSG00000064339.1	Noncoding exon	mmu-miR-196a-5p	196.987
Col3a1	ENSMUSG00000026043.18	3' UTR	mmu-miR-29a-3p	195.468
Ttn	ENSMUSG00000051747.15	CDS	mmu-miR-133a-3p	194.776
Myh4	ENSMUSG00000057003.12	CDS	mmu-miR-1a-3p	194.121
Myh4	ENSMUSG00000057003.12	CDS	mmu-miR-27a-3p	192.438
Myh1	ENSMUSG00000056328.14	CDS	mmu-miR-133a-3p	191.732
Mylpf	ENSMUSG00000030672.12	CDS	mmu-miR-27a-3p	190.829
CT010467.1	ENSMUSG00000106106.3	Noncoding exon	mmu-miR-378a-3p	188.126
mt-Rnr2	ENSMUSG00000064339.1	Noncoding exon	mmu-miR-21a-5p	187.269
Cmss1	ENSMUSG00000022748.8	Distal intron	mmu-miR-133b-3p	184.831
Ttn	ENSMUSG00000051747.15	CDS	mmu-miR-133b-3p	181.437
mt-Nd4	ENSMUSG00000064363.1	CDS	mmu-miR-142a-3p	180.664
Col1a2	ENSMUSG00000029661.16	CDS	mmu-miR-26a-5p	180.362
CT010467.1	ENSMUSG00000106106.3	Noncoding exon	mmu-miR-133a-3p	176.24
Cmss1	ENSMUSG00000022748.8	Distal intron	mmu-miR-133a-3p	174.794
H19	ENSMUSG00000000031.16	Noncoding exon	mmu-miR-152-3p	172.966
Myh4	ENSMUSG00000057003.12	CDS	mmu-miR-1a-3p	168.562
Ttn	ENSMUSG00000051747.15	CDS	mmu-miR-1a-3p	168.308
CT010467.1	ENSMUSG00000106106.3	Noncoding exon	mmu-miR-127-3p	167.393
Acta1	ENSMUSG00000031972.5	CDS	mmu-miR-27a-3p	166.898
Car3	ENSMUSG00000027559.5	CDS	mmu-miR-206-3p	166.575
Ttn	ENSMUSG00000051747.15	CDS	mmu-miR-133a-3p	166.219
CT010467.1	ENSMUSG00000106106.3	Noncoding exon	mmu-miR-133b-3p	164.34
Tpm2	ENSMUSG00000028464.16	3' UTR	mmu-miR-1a-3p	163.873
Myh1	ENSMUSG00000056328.14	CDS	mmu-miR-27a-3p	163.823
Thbs1	ENSMUSG00000040152.8	3' UTR	mmu-let-7c-5p	163.326
mt-Rnr2	ENSMUSG00000064339.1	Noncoding exon	mmu-miR-133a-3p	161.932
Klhl41	ENSMUSG00000075307.3	CDS	mmu-miR-26a-5p	161.826
Ttn	ENSMUSG00000051747.15	CDS	mmu-miR-1a-3p	160.586
CT010467.1	ENSMUSG00000106106.3	Noncoding exon	mmu-miR-133a-3p	160.254
CT010467.1	ENSMUSG00000106106.3	Noncoding exon	mmu-miR-27a-3p	159.858
mt-Nd5	ENSMUSG00000064367.1	CDS	mmu-miR-1a-3p	159.758
Acta1	ENSMUSG00000031972.5	CDS	mmu-miR-133a-3p	158.276
Myh4	ENSMUSG00000057003.12	CDS	mmu-miR-1a-3p	157.705
Nctc1	ENSMUSG00000087090.7	Distal intron (ncRNA)	mmu-miR-466i-5p	155.625
Myh4	ENSMUSG00000057003.12	CDS	mmu-miR-133b-3p	155.515
Thbs1	ENSMUSG00000040152.8	3' UTR	mmu-let-7f-5p	155.337
Ttn	ENSMUSG00000051747.15	3' UTR	mmu-miR-26a-5p	155.256
Gm49817	ENSMUSG00000117008.1	Distal intron (ncRNA)	mmu-miR-1a-3p	154.113
Tpm1	ENSMUSG00000032366.15	CDS	mmu-miR-133a-3p	152.645
Atp2a1	ENSMUSG00000030730.12	CDS	mmu-miR-1a-3p	151.53
Ttn	ENSMUSG00000051747.15	CDS	mmu-miR-133b-3p	146.509
Serpine1	ENSMUSG00000037411.10	3' UTR	mmu-miR-30b-5p	145.33
mt-Rnr2	ENSMUSG00000064339.1	Noncoding exon	mmu-miR-206-3p	145.153
Car3	ENSMUSG00000027559.5	CDS	mmu-miR-1a-3p	143.511
Mb	ENSMUSG00000018893.15	CDS	mmu-miR-1a-3p	141.931
Ttn	ENSMUSG00000051747.15	CDS	mmu-miR-133a-3p	140.931
Serpine1	ENSMUSG00000037411.10	3' UTR	mmu-miR-30c-5p	140.794
Myh2	ENSMUSG00000033196.17	CDS	mmu-miR-21a-5p	140.043
Thbs1	ENSMUSG00000040152.8	3' UTR	mmu-let-7a-5p	138.541
Ampd1	ENSMUSG00000070385.12	CDS	mmu-miR-1a-3p	137.911
Cmss1	ENSMUSG00000022748.8	Distal intron	mmu-miR-133a-3p	136.936
Myh1	ENSMUSG00000056328.14	CDS	mmu-miR-133b-3p	136.615
Myh4	ENSMUSG00000057003.12	CDS	mmu-miR-365-3p	136.283
mt-Nd4	ENSMUSG00000064363.1	CDS	mmu-miR-206-3p	133.382
H19	ENSMUSG00000000031.16	Noncoding exon	mmu-miR-130a-3p	133.378
mt-Rnr1	ENSMUSG00000064337.1	Noncoding exon	mmu-let-7c-5p	133.279
Ttn	ENSMUSG00000051747.15	CDS	mmu-miR-133a-3p	132.861
Car3	ENSMUSG00000027559.5	3' UTR	mmu-miR-206-3p	132.346
Tnni2	ENSMUSG00000031097.15	CDS	mmu-miR-133a-3p	131.597
CT010467.1	ENSMUSG00000106106.3	Noncoding exon	mmu-miR-378a-3p	130.961
Ndrg2	ENSMUSG00000004558.15	CDS	mmu-miR-1a-3p	127.947
Ttn	ENSMUSG00000051747.15	CDS	mmu-miR-133b-3p	127.767
Tmsb4x	ENSMUSG00000049775.16	CDS	mmu-miR-206-3p	126.932
Ttn	ENSMUSG00000051747.15	CDS	mmu-miR-26a-5p	126.71
Myh1	ENSMUSG00000056328.14	CDS	mmu-miR-21a-5p	126.697
mt-Nd5	ENSMUSG00000064367.1	CDS	mmu-miR-206-3p	126.689
Myh4	ENSMUSG00000057003.12	CDS	mmu-miR-133a-3p	126.485
Tpm1	ENSMUSG00000032366.15	CDS	mmu-miR-133a-3p	126.218
Ttn	ENSMUSG00000051747.15	CDS	mmu-miR-133b-3p	124.818
Tnni2	ENSMUSG00000031097.15	CDS	mmu-miR-133a-3p	123.091
Aldoa	ENSMUSG00000030695.16	CDS	mmu-miR-26a-5p	122.387
Ttn	ENSMUSG00000051747.15	CDS	mmu-miR-1a-3p	122.194
CT010467.1	ENSMUSG00000106106.3	Noncoding exon	mmu-miR-133a-3p	120.843
Fn1	ENSMUSG00000026193.15	CDS	mmu-miR-1a-3p	119.738
Aldoa	ENSMUSG00000030695.16	CDS	mmu-miR-133a-3p	119.608
H19	ENSMUSG00000000031.16	Noncoding exon	mmu-miR-127-3p	118.961
Neb	ENSMUSG00000026950.18	CDS	mmu-miR-133a-3p	118.625
Ttn	ENSMUSG00000051747.15	CDS	mmu-miR-133a-3p	117.649
Eno3	ENSMUSG00000060600.15	CDS	mmu-miR-133a-3p	117.418
CT010467.1	ENSMUSG00000106106.3	Noncoding exon	mmu-miR-133b-3p	116.95
Slc25a4	ENSMUSG00000031633.4	CDS	mmu-miR-133a-3p	116.692
Neb	ENSMUSG00000026950.18	CDS	mmu-miR-1a-3p	116.193
Ttn	ENSMUSG00000051747.15	CDS	mmu-miR-1a-3p	115.571
mt-Nd5	ENSMUSG00000064367.1	CDS	mmu-miR-206-3p	114.601
Fhl1	ENSMUSG00000023092.16	CDS	mmu-miR-133a-3p	114.143
Myh4	ENSMUSG00000057003.12	CDS	mmu-miR-133a-3p	113.949
Neb	ENSMUSG00000026950.18	CDS	mmu-miR-133a-3p	113.414
Klhl31	ENSMUSG00000044938.8	CDS	mmu-miR-133a-3p	113.252
Ttn	ENSMUSG00000051747.15	CDS	mmu-miR-133b-3p	112.677
Ttn	ENSMUSG00000051747.15	CDS	mmu-miR-133b-3p	112.247
Ttn	ENSMUSG00000051747.15	CDS	mmu-miR-1a-3p	111.933
Acta1	ENSMUSG00000031972.5	CDS	mmu-miR-206-3p	111.25
Myh4	ENSMUSG00000057003.12	CDS	mmu-miR-133a-3p	110.412
Rn7sk	ENSMUSG00000065037.1	Noncoding exon	mmu-miR-378a-3p	109.154
Atp1a2	ENSMUSG00000007097.14	CDS	mmu-miR-133a-3p	108.706
CT010467.1	ENSMUSG00000106106.3	Noncoding exon	mmu-miR-378a-3p	107.761
mt-Nd5	ENSMUSG00000064367.1	CDS	mmu-miR-133a-5p	107.514
Myh2	ENSMUSG00000033196.17	CDS	mmu-miR-133b-3p	107.396
Tpi1	ENSMUSG00000023456.16	CDS	mmu-miR-133a-3p	106.857
Eno3	ENSMUSG00000060600.15	CDS	mmu-miR-133a-3p	106.554
Myh2	ENSMUSG00000033196.17	CDS	mmu-miR-1a-3p	106.443
Atp5b	ENSMUSG00000025393.12	CDS	mmu-miR-133a-3p	106.036
Ttn	ENSMUSG00000051747.15	CDS	mmu-let-7c-5p	105.125
Tpm4	ENSMUSG00000031799.10	3' UTR	mmu-miR-206-3p	105.075
Myom2	ENSMUSG00000031461.4	CDS	mmu-miR-133a-3p	104.82
Acta1	ENSMUSG00000031972.5	CDS	mmu-miR-133a-3p	104.524
CT010467.1	ENSMUSG00000106106.3	Noncoding exon	mmu-miR-21a-5p	104.069
CT010467.1	ENSMUSG00000106106.3	Noncoding exon	mmu-miR-206-3p	104.014
Myh2	ENSMUSG00000033196.17	CDS	mmu-miR-133b-3p	103.639
Cryab	ENSMUSG00000032060.10	CDS	mmu-miR-133a-3p	103.419
Ttn	ENSMUSG00000051747.15	CDS	mmu-miR-133a-3p	103.418
CT010467.1	ENSMUSG00000106106.3	Noncoding exon	mmu-miR-22-3p	103.391
Myh4	ENSMUSG00000057003.12	CDS	mmu-miR-22-3p	101.878
Acta1	ENSMUSG00000031972.5	CDS	mmu-let-7d-5p	101.839
Ttn	ENSMUSG00000051747.15	CDS	mmu-miR-133a-3p	101.812
Ttn	ENSMUSG00000051747.15	CDS	mmu-miR-27a-3p	101.53
mt-Cytb	ENSMUSG00000064370.1	CDS	mmu-miR-1a-3p	101.324
Car3	ENSMUSG00000027559.5	CDS	mmu-miR-1a-3p	100.372
Aldoa	ENSMUSG00000030695.16	CDS	mmu-miR-378a-3p	100.311
CT010467.1	ENSMUSG00000106106.3	Noncoding exon	mmu-miR-133b-3p	99.341
Myh2	ENSMUSG00000033196.17	CDS	mmu-miR-133a-3p	99.326
Gnas	ENSMUSG00000027523.20	CDS	mmu-miR-22-3p	99.144
CT010467.1	ENSMUSG00000106106.3	Noncoding exon	mmu-miR-16-5p	99.082
mt-Rnr2	ENSMUSG00000064339.1	Noncoding exon	mmu-miR-133a-3p	98.562
Ttn	ENSMUSG00000051747.15	CDS	mmu-miR-1a-3p	98.365
CT010467.1	ENSMUSG00000106106.3	Noncoding exon	mmu-miR-378a-3p	98.327
CT010467.1	ENSMUSG00000106106.3	Noncoding exon	mmu-miR-26a-5p	98.13
mt-Nd5	ENSMUSG00000064367.1	CDS	mmu-miR-24-3p	96.834
Car3	ENSMUSG00000027559.5	3' UTR	mmu-miR-378a-3p	96.277
Ttn	ENSMUSG00000051747.15	CDS	mmu-miR-133a-3p	96.147
Ckm	ENSMUSG00000030399.2	CDS	mmu-miR-22-3p	95.581
Ttn	ENSMUSG00000051747.15	CDS	mmu-miR-133a-3p	94.98
Cmss1	ENSMUSG00000022748.8	Distal intron	mmu-miR-133a-3p	94.972
Malat1	ENSMUSG00000092341.3	Noncoding exon	mmu-miR-1a-3p	94.876
Runx1	ENSMUSG00000022952.17	3' UTR	mmu-miR-27a-3p	93.429
Acta1	ENSMUSG00000031972.5	CDS	mmu-let-7b-5p	93.184
Ttn	ENSMUSG00000051747.15	CDS	mmu-miR-133a-3p	93.008
CT010467.1	ENSMUSG00000106106.3	Noncoding exon	mmu-miR-1a-3p	92.893
Col1a2	ENSMUSG00000029661.16	CDS	mmu-miR-199b-3p	91.745
Ttn	ENSMUSG00000051747.15	CDS	mmu-miR-133a-3p	91.461
Ttn	ENSMUSG00000051747.15	CDS	mmu-let-7a-5p	91.395
Ttn	ENSMUSG00000051747.15	CDS	mmu-miR-133a-3p	91.22
mt-Nd4	ENSMUSG00000064363.1	CDS	mmu-miR-1a-3p	91.15
Aspn	ENSMUSG00000021388.14	3' UTR	mmu-miR-21a-5p	90.416
Sh3bgr	ENSMUSG00000040666.19	CDS	mmu-miR-1a-3p	89.962
Eno3	ENSMUSG00000060600.15	CDS	mmu-miR-133a-3p	89.877
CT010467.1	ENSMUSG00000106106.3	Noncoding exon	mmu-miR-21a-5p	89.854
Ttn	ENSMUSG00000051747.15	CDS	mmu-miR-133a-3p	89.041
Sparc	ENSMUSG00000018593.13	CDS	mmu-miR-214-3p	89.033
Mylpf	ENSMUSG00000030672.12	CDS	mmu-miR-27a-3p	88.988
Ttn	ENSMUSG00000051747.15	CDS	mmu-miR-133a-3p	88.857
CT010467.1	ENSMUSG00000106106.3	Noncoding exon	mmu-miR-27a-3p	88.668
Ckm	ENSMUSG00000030399.2	CDS	mmu-miR-21a-5p	88.61
Ckm	ENSMUSG00000030399.2	CDS	mmu-miR-133a-3p	88.297
Col3a1	ENSMUSG00000026043.18	3' UTR	mmu-miR-29b-3p	88.206
Myh1	ENSMUSG00000056328.14	CDS	mmu-miR-133a-3p	87.989
Myh1	ENSMUSG00000056328.14	CDS	mmu-miR-27b-3p	87.852
Tmsb4x	ENSMUSG00000049775.16	CDS	mmu-miR-1a-3p	87.733
CT010467.1	ENSMUSG00000106106.3	Noncoding exon	mmu-miR-23b-3p	87.674
mt-Nd1	ENSMUSG00000064341.1	CDS	mmu-miR-199b-3p	87.424
Eif4g2	ENSMUSG00000005610.17	3' UTR	mmu-miR-206-3p	87.423
mt-Rnr2	ENSMUSG00000064339.1	Noncoding exon	mmu-miR-196b-5p	87
CT010467.1	ENSMUSG00000106106.3	Noncoding exon	mmu-miR-24-3p	86.512
H19	ENSMUSG00000000031.16	Noncoding exon	mmu-miR-301a-3p	86.504
Ttn	ENSMUSG00000051747.15	CDS	mmu-miR-24-3p	86.131
Myh1	ENSMUSG00000056328.14	CDS	mmu-miR-133a-3p	85.719
CT010467.1	ENSMUSG00000106106.3	Noncoding exon	mmu-miR-1a-3p	85.437
Acta1	ENSMUSG00000031972.5	CDS	mmu-miR-133a-3p	84.852
Hipk3	ENSMUSG00000027177.14	3' UTR	mmu-miR-1a-3p	84.325
Acta1	ENSMUSG00000031972.5	CDS	mmu-let-7a-5p	84.306
Myh4	ENSMUSG00000057003.12	CDS	mmu-miR-27b-3p	84.251
CT010467.1	ENSMUSG00000106106.3	Noncoding exon	mmu-miR-378b	84.224
Postn	ENSMUSG00000027750.16	CDS	mmu-miR-199b-3p	83.6
mt-Rnr1	ENSMUSG00000064337.1	Noncoding exon	mmu-let-7c-5p	83.547
H19	ENSMUSG00000000031.16	Noncoding exon	mmu-miR-29a-3p	82.453
Ckm	ENSMUSG00000030399.2	CDS	mmu-miR-206-3p	82.436
Pgam2	ENSMUSG00000020475.3	CDS	mmu-miR-133b-3p	81.069
mt-Nd4	ENSMUSG00000064363.1	CDS	mmu-let-7c-5p	80.808
Ttn	ENSMUSG00000051747.15	CDS	mmu-miR-27a-3p	80.596
Ttn	ENSMUSG00000051747.15	CDS	mmu-miR-1a-3p	78.937
Ttn	ENSMUSG00000051747.15	CDS	mmu-miR-133a-3p	78.934
Ttn	ENSMUSG00000051747.15	CDS	mmu-miR-206-3p	78.525
Ttn	ENSMUSG00000051747.15	CDS	mmu-miR-133b-3p	77.836
Myh4	ENSMUSG00000057003.12	CDS	mmu-miR-133a-3p	77.755
Slc25a4	ENSMUSG00000031633.4	CDS	mmu-miR-133a-3p	77.731
Neb	ENSMUSG00000026950.18	CDS	mmu-miR-133a-3p	77.391
Tnnt3	ENSMUSG00000061723.18	CDS	mmu-miR-133a-3p	77.152
mt-Rnr1	ENSMUSG00000064337.1	Noncoding exon	mmu-let-7b-5p	77.151
Ckm	ENSMUSG00000030399.2	CDS	mmu-miR-133a-3p	77.074
Col8a1	ENSMUSG00000068196.5	3' UTR	mmu-miR-466i-5p	76.088
Ttn	ENSMUSG00000051747.15	CDS	mmu-miR-133a-3p	75.991
Myh4	ENSMUSG00000057003.12	CDS	mmu-miR-206-3p	75.868
Thbs1	ENSMUSG00000040152.8	3' UTR	mmu-miR-206-3p	75.836
Myh1	ENSMUSG00000056328.14	CDS	mmu-miR-133b-3p	75.359
mt-Nd1	ENSMUSG00000064341.1	CDS	mmu-miR-196a-5p	75.05
Ttn	ENSMUSG00000051747.15	CDS	mmu-miR-133a-3p	74.99
CT010467.1	ENSMUSG00000106106.3	Noncoding exon	mmu-miR-24-3p	74.933
CT010467.1	ENSMUSG00000106106.3	Noncoding exon	mmu-miR-23a-3p	74.889
Neb	ENSMUSG00000026950.18	CDS	mmu-miR-206-3p	74.759
Myh4	ENSMUSG00000057003.12	CDS	mmu-miR-133a-3p	74.704
CT010467.1	ENSMUSG00000106106.3	Noncoding exon	mmu-miR-199b-3p	74.291
Myh8	ENSMUSG00000055775.16	CDS	mmu-miR-206-3p	73.896
Ttn	ENSMUSG00000051747.15	CDS	mmu-miR-26a-5p	73.623
Ttn	ENSMUSG00000051747.15	CDS	mmu-miR-133a-3p	73.158
Slc25a4	ENSMUSG00000031633.4	CDS	mmu-miR-133a-3p	73.091
Ttn	ENSMUSG00000051747.15	CDS	mmu-miR-23a-3p	72.985
Myh8	ENSMUSG00000055775.16	CDS	mmu-miR-133a-3p	72.931
Ckm	ENSMUSG00000030399.2	CDS	mmu-miR-133a-3p	72.827
Cdk8	ENSMUSG00000029635.15	Distal intron	mmu-miR-378a-3p	72.713
mt-Nd1	ENSMUSG00000064341.1	CDS	mmu-miR-21a-5p	72.653
Ttn	ENSMUSG00000051747.15	CDS	mmu-miR-1a-3p	72.166
Taf1d|Gm24299	ENSMUSG00000031939.16||ENSMUSG00000088929.1	Noncoding exon	mmu-miR-24-3p	71.944
Ttn	ENSMUSG00000051747.15	CDS	mmu-miR-133b-3p	71.839
Ttn	ENSMUSG00000051747.15	CDS	mmu-miR-133a-3p	71.763
Flnc	ENSMUSG00000068699.12	CDS	mmu-miR-133a-3p	71.646
Atp2a1	ENSMUSG00000030730.12	CDS	mmu-miR-133a-3p	71.437
CT010467.1	ENSMUSG00000106106.3	Noncoding exon	mmu-miR-206-3p	71.326
Ttn	ENSMUSG00000051747.15	CDS	mmu-miR-27a-3p	71.3
Tpi1	ENSMUSG00000023456.16	CDS	mmu-miR-133a-3p	71.293
CT010467.1	ENSMUSG00000106106.3	Noncoding exon	mmu-miR-23a-3p	71.194
Myh2	ENSMUSG00000033196.17	CDS	mmu-miR-133a-3p	71.165
Myh1	ENSMUSG00000056328.14	CDS	mmu-miR-133a-3p	70.732
CT010467.1	ENSMUSG00000106106.3	Noncoding exon	mmu-miR-16-5p	70.621
Aldoa	ENSMUSG00000030695.16	CDS	mmu-miR-29a-3p	70.316
Neb	ENSMUSG00000026950.18	CDS	mmu-miR-133b-3p	70.291
Ahnak	ENSMUSG00000069833.13	CDS	mmu-miR-21a-5p	70.104
Ttn	ENSMUSG00000051747.15	CDS	mmu-miR-133a-3p	70.071
Ttn	ENSMUSG00000051747.15	CDS	mmu-miR-133a-3p	69.683
CT010467.1	ENSMUSG00000106106.3	Noncoding exon	mmu-miR-26a-5p	69.635
Gnas	ENSMUSG00000027523.20	CDS	mmu-miR-16-5p	69.621
Myl1	ENSMUSG00000061816.15	Distal intron	mmu-miR-206-3p	69.568
CT010467.1	ENSMUSG00000106106.3	Noncoding exon	mmu-miR-125b-5p	69.557
Fhl1	ENSMUSG00000023092.16	CDS	mmu-miR-133a-3p	69.498
Ttn	ENSMUSG00000051747.15	CDS	mmu-miR-133a-3p	69.005
mt-Rnr2	ENSMUSG00000064339.1	Noncoding exon	mmu-miR-378a-3p	68.865
Myh1	ENSMUSG00000056328.14	CDS	mmu-miR-206-3p	68.854
mt-Nd1	ENSMUSG00000064341.1	CDS	mmu-miR-142a-3p	68.747
Mcl1	ENSMUSG00000038612.16	3' UTR	mmu-miR-133a-3p	68.646
Ttn	ENSMUSG00000051747.15	CDS	mmu-miR-133a-3p	68.618
H19	ENSMUSG00000000031.16	Noncoding exon	mmu-miR-19b-3p	68.435
Tpm1	ENSMUSG00000032366.15	CDS	mmu-miR-133b-3p	67.893
Neb	ENSMUSG00000026950.18	CDS	mmu-miR-133a-3p	67.838
Ndrg2	ENSMUSG00000004558.15	CDS	mmu-miR-1a-3p	67.764
Myh2	ENSMUSG00000033196.17	CDS	mmu-miR-206-3p	67.481
Myh2	ENSMUSG00000033196.17	CDS	mmu-miR-133a-3p	67.428
Ttn	ENSMUSG00000051747.15	CDS	mmu-miR-22-3p	67.211
Acta1	ENSMUSG00000031972.5	CDS	mmu-let-7c-5p	67.03
Neb	ENSMUSG00000026950.18	CDS	mmu-miR-23a-3p	66.661
Actn2	ENSMUSG00000052374.16	CDS	mmu-miR-133a-3p	66.572
Atp2a1	ENSMUSG00000030730.12	CDS	mmu-miR-133a-3p	66.511
Gm4707	ENSMUSG00000091831.5	Noncoding exon	mmu-miR-133a-3p	66.363
Neb	ENSMUSG00000026950.18	CDS	mmu-miR-133a-3p	65.916
Mylpf	ENSMUSG00000030672.12	CDS	mmu-miR-378a-3p	65.79
Myh4	ENSMUSG00000057003.12	CDS	mmu-miR-133a-3p	65.75
mt-Rnr2	ENSMUSG00000064339.1	Noncoding exon	mmu-miR-142a-3p	65.194
Ckm	ENSMUSG00000030399.2	CDS	mmu-miR-16-5p	65.058
Xirp2	ENSMUSG00000027022.14	CDS	mmu-let-7c-5p	65.057
CT010467.1	ENSMUSG00000106106.3	Noncoding exon	mmu-miR-25-3p	64.931
Sparc	ENSMUSG00000018593.13	3' UTR	mmu-miR-29a-3p	64.824
Ttn	ENSMUSG00000051747.15	CDS	mmu-let-7f-5p	64.681
Mylf-ps	ENSMUSG00000113178.1	Noncoding exon	mmu-miR-378a-3p	64.543
Serpine1	ENSMUSG00000037411.10	3' UTR	mmu-miR-30b-5p	64.325
Ttn	ENSMUSG00000051747.15	CDS	mmu-miR-133b-3p	64.082
Ttn	ENSMUSG00000051747.15	CDS	mmu-miR-206-3p	64.056
Ttn	ENSMUSG00000051747.15	CDS	mmu-miR-133b-3p	63.947
Des	ENSMUSG00000026208.9	CDS	mmu-miR-133a-3p	63.329
mt-Rnr1	ENSMUSG00000064337.1	Noncoding exon	mmu-let-7a-5p	63.318
Ttn	ENSMUSG00000051747.15	CDS	mmu-let-7b-5p	62.981
CT010467.1	ENSMUSG00000106106.3	Noncoding exon	mmu-let-7f-5p	62.893
Eef1a2	ENSMUSG00000016349.10	CDS	mmu-miR-133a-3p	62.448
mt-Nd5	ENSMUSG00000064367.1	CDS	mmu-miR-24-3p	62.395
H19	ENSMUSG00000000031.16	Noncoding exon	mmu-miR-130a-3p	62.212
Qk	ENSMUSG00000062078.15	3' UTR	mmu-miR-133a-3p	62.201
Serpine1	ENSMUSG00000037411.10	3' UTR	mmu-miR-30c-5p	62.131
Ttn	ENSMUSG00000051747.15	CDS	mmu-miR-1a-3p	62.072
Cmss1	ENSMUSG00000022748.8	Distal intron	mmu-miR-133b-3p	62.01
mt-Nd5	ENSMUSG00000064367.1	CDS	mmu-miR-143-3p	61.906
H19	ENSMUSG00000000031.16	Noncoding exon	mmu-miR-199a-5p	61.686
Ndrg2	ENSMUSG00000004558.15	CDS	mmu-miR-133a-3p	61.609
Ttn	ENSMUSG00000051747.15	CDS	mmu-miR-206-3p	61.555
Pdlim3	ENSMUSG00000031636.7	CDS	mmu-miR-1a-3p	61.552
Acta1	ENSMUSG00000031972.5	3' UTR	mmu-let-7f-5p	61.4
H19	ENSMUSG00000000031.16	Noncoding exon	mmu-miR-16-5p	61.046
Otud1	ENSMUSG00000043415.5	3' UTR	mmu-miR-26a-5p	60.852
mt-Rnr2	ENSMUSG00000064339.1	Noncoding exon	mmu-miR-133b-3p	60.623
Myh1	ENSMUSG00000056328.14	CDS	mmu-miR-133a-3p	60.535
CT010467.1	ENSMUSG00000106106.3	Noncoding exon	mmu-miR-133b-3p	60.436
CT010467.1	ENSMUSG00000106106.3	Noncoding exon	mmu-miR-26a-5p	60.406
Pgm1	ENSMUSG00000025791.18	CDS	mmu-miR-1a-3p	60.278
Neb	ENSMUSG00000026950.18	CDS	mmu-miR-133a-3p	60.176
Ttn	ENSMUSG00000051747.15	CDS	mmu-miR-133a-3p	59.952
CT010467.1	ENSMUSG00000106106.3	Noncoding exon	mmu-miR-22-3p	59.679
Myh1	ENSMUSG00000056328.14	CDS	mmu-miR-133a-3p	59.659
Acta1	ENSMUSG00000031972.5	CDS	mmu-miR-21a-5p	59.429
Neb	ENSMUSG00000026950.18	CDS	mmu-miR-1a-3p	59.423
Myh4	ENSMUSG00000057003.12	CDS	mmu-miR-1a-3p	59.201
mt-Nd5	ENSMUSG00000064367.1	CDS	mmu-miR-1a-3p	59.069
Ttn	ENSMUSG00000051747.15	CDS	mmu-miR-206-3p	59.011
Myh4	ENSMUSG00000057003.12	CDS	mmu-miR-133a-3p	58.903
Fth1	ENSMUSG00000024661.7	CDS	mmu-miR-1a-3p	58.754
Tnnt3	ENSMUSG00000061723.18	CDS	mmu-miR-133a-3p	58.676
Igf2	ENSMUSG00000048583.16	5' UTR	mmu-let-7a-5p	58.313
Myh8	ENSMUSG00000055775.16	CDS	mmu-miR-133b-3p	58.277
Ttn	ENSMUSG00000051747.15	CDS	mmu-miR-133a-3p	58.21
Neb	ENSMUSG00000026950.18	CDS	mmu-miR-133a-3p	58.176
mt-Rnr2	ENSMUSG00000064339.1	Noncoding exon	mmu-miR-133a-3p	58.147
Neb	ENSMUSG00000026950.18	CDS	mmu-miR-133a-3p	57.859
Myh2	ENSMUSG00000033196.17	CDS	mmu-miR-22-3p	57.603
Myl1	ENSMUSG00000061816.15	3' UTR	mmu-miR-133a-3p	57.589
CT010467.1	ENSMUSG00000106106.3	Noncoding exon	mmu-miR-27b-3p	57.48
Pygm	ENSMUSG00000032648.14	CDS	mmu-miR-133a-3p	57.455
Acta1	ENSMUSG00000031972.5	CDS	mmu-miR-27b-3p	57.36
CT010467.1	ENSMUSG00000106106.3	Noncoding exon	mmu-miR-140-3p	57.24
H19	ENSMUSG00000000031.16	Noncoding exon	mmu-miR-16-5p	57.092
Myh2	ENSMUSG00000033196.17	CDS	mmu-miR-133a-3p	56.799
Ttn	ENSMUSG00000051747.15	CDS	mmu-miR-1a-3p	56.772
Actn2	ENSMUSG00000052374.16	CDS	mmu-miR-133b-3p	56.668
Acta1	ENSMUSG00000031972.5	3' UTR	mmu-let-7a-5p	56.654
CT010467.1	ENSMUSG00000106106.3	Noncoding exon	mmu-miR-27a-3p	56.576
Des	ENSMUSG00000026208.9	CDS	mmu-miR-1a-3p	56.531
Myh1	ENSMUSG00000056328.14	CDS	mmu-miR-21a-5p	56.516
Casq1	ENSMUSG00000007122.11	CDS	mmu-miR-23a-3p	56.41
Gm23130	ENSMUSG00000077440.1	Noncoding exon	mmu-miR-26a-5p	56.274
CT010467.1	ENSMUSG00000106106.3	Noncoding exon	mmu-miR-206-3p	55.918
Lmcd1	ENSMUSG00000057604.9	CDS	mmu-miR-133a-3p	55.869
Myh4	ENSMUSG00000057003.12	CDS	mmu-miR-133a-3p	55.783
CT010467.1	ENSMUSG00000106106.3	Noncoding exon	mmu-miR-125b-5p	55.701
Neb	ENSMUSG00000026950.18	CDS	mmu-miR-133a-3p	55.511
CT010467.1	ENSMUSG00000106106.3	Noncoding exon	mmu-let-7a-5p	55.257
CT010467.1	ENSMUSG00000106106.3	Noncoding exon	mmu-miR-1a-3p	55.151
Mfge8	ENSMUSG00000030605.15	3' UTR	mmu-miR-206-3p	54.631
Tpm1	ENSMUSG00000032366.15	CDS	mmu-miR-133a-3p	54.354
Fhl1	ENSMUSG00000023092.16	CDS	mmu-miR-133a-3p	54.303
Runx1	ENSMUSG00000022952.17	3' UTR	mmu-miR-27b-3p	53.91
Ttn	ENSMUSG00000051747.15	CDS	mmu-miR-133a-3p	53.843
Igfbp5	ENSMUSG00000026185.8	3' UTR	mmu-miR-1a-3p	53.77
Col3a1	ENSMUSG00000026043.18	3' UTR	mmu-miR-29c-3p	53.563
Ldha	ENSMUSG00000063229.15	CDS	mmu-miR-206-3p	53.526
Rab1a	ENSMUSG00000020149.17	CDS	mmu-miR-22-3p	53.485
mt-Rnr2	ENSMUSG00000064339.1	Noncoding exon	mmu-let-7c-5p	53.452
mt-Rnr2	ENSMUSG00000064339.1	Noncoding exon	mmu-miR-133b-3p	53.418
Myh4	ENSMUSG00000057003.12	CDS	mmu-miR-206-3p	53.278
Malat1	ENSMUSG00000092341.3	Noncoding exon	mmu-miR-101c	53.051
Mb	ENSMUSG00000018893.15	CDS	mmu-miR-206-3p	52.904
Ttn	ENSMUSG00000051747.15	CDS	mmu-miR-27b-3p	52.832
Ckm	ENSMUSG00000030399.2	CDS	mmu-miR-133a-3p	52.784
Obscn	ENSMUSG00000061462.18	CDS	mmu-miR-1a-3p	52.645
Ttn	ENSMUSG00000051747.15	CDS	mmu-miR-133a-3p	52.546
Fam160a1	ENSMUSG00000051000.17	3' UTR	mmu-miR-26a-5p	52.506
Myh1	ENSMUSG00000056328.14	CDS	mmu-miR-1a-3p	52.432
Col1a2	ENSMUSG00000029661.16	CDS	mmu-miR-16-5p	52.37
Atp5a1	ENSMUSG00000025428.15	CDS	mmu-miR-1a-3p	51.972
Ttn	ENSMUSG00000051747.15	CDS	mmu-miR-133a-3p	51.89
Malat1	ENSMUSG00000092341.3	Noncoding exon	mmu-miR-503-5p	51.833
Cited2	ENSMUSG00000039910.10	3' UTR	mmu-miR-133a-3p	51.683
Arf1	ENSMUSG00000048076.14	CDS	mmu-miR-133a-3p	51.581
Ttn	ENSMUSG00000051747.15	CDS	mmu-miR-133a-3p	51.568
Fos	ENSMUSG00000021250.13	3' UTR	mmu-miR-101c	51.35
Neb	ENSMUSG00000026950.18	CDS	mmu-miR-133b-3p	51.225
Ttn	ENSMUSG00000051747.15	CDS	mmu-miR-23b-3p	51.113
mt-Rnr1	ENSMUSG00000064337.1	Noncoding exon	mmu-miR-24-3p	51.019
Col5a2	ENSMUSG00000026042.16	3' UTR	mmu-miR-26a-5p	50.926
Fn1	ENSMUSG00000026193.15	CDS	mmu-miR-125b-5p	50.777
CT010467.1	ENSMUSG00000106106.3	Noncoding exon	mmu-miR-126a-3p	50.694
Atp5b	ENSMUSG00000025393.12	CDS	mmu-miR-1a-3p	50.688
Myh4	ENSMUSG00000057003.12	CDS	mmu-miR-378a-3p	50.642
Eif4g2	ENSMUSG00000005610.17	3' UTR	mmu-miR-1a-3p	50.526
Lrrc58	ENSMUSG00000034158.9	3' UTR	mmu-miR-133a-3p	50.495
Neb	ENSMUSG00000026950.18	CDS	mmu-miR-1a-3p	50.302
Ttn	ENSMUSG00000051747.15	CDS	mmu-miR-27a-3p	50.185
H19	ENSMUSG00000000031.16	Noncoding exon	mmu-miR-29a-3p	50.068
CT010467.1	ENSMUSG00000106106.3	Noncoding exon	mmu-miR-29a-3p	49.952
CT010467.1	ENSMUSG00000106106.3	Noncoding exon	mmu-miR-27a-3p	49.826
mt-Cytb	ENSMUSG00000064370.1	CDS	mmu-miR-142a-3p	49.807
CT010467.1	ENSMUSG00000106106.3	Noncoding exon	mmu-miR-206-3p	49.649
CT010467.1	ENSMUSG00000106106.3	Noncoding exon	mmu-miR-1a-3p	49.515
CT010467.1	ENSMUSG00000106106.3	Noncoding exon	mmu-miR-199b-3p	49.338
Ttn	ENSMUSG00000051747.15	CDS	mmu-miR-133a-3p	49.31
Mef2c	ENSMUSG00000005583.16	5' UTR	mmu-miR-27a-3p	49.007
Dusp1	ENSMUSG00000024190.7	3' UTR	mmu-miR-206-3p	48.788
Dusp1	ENSMUSG00000024190.7	3' UTR	mmu-miR-133a-3p	48.64
Myh2	ENSMUSG00000033196.17	CDS	mmu-miR-133a-3p	48.567
Mef2c	ENSMUSG00000005583.16	5' UTR	mmu-miR-27b-3p	48.505
Gm10250	ENSMUSG00000068706.3	Noncoding exon	mmu-miR-133a-3p	48.42
Tpm1	ENSMUSG00000032366.15	CDS	mmu-miR-133a-3p	48.357
Ttn	ENSMUSG00000051747.15	CDS	mmu-miR-27a-3p	48.31
Col3a1	ENSMUSG00000026043.18	3' UTR	mmu-let-7c-5p	48.295
Ttn	ENSMUSG00000051747.15	CDS	mmu-miR-133a-3p	48.286
H19	ENSMUSG00000000031.16	Noncoding exon	mmu-miR-148a-3p	48.231
mt-Cytb	ENSMUSG00000064370.1	CDS	mmu-let-7b-5p	48.214
Ttn	ENSMUSG00000051747.15	CDS	mmu-miR-133a-3p	48.169
Myh1	ENSMUSG00000056328.14	CDS	mmu-miR-133a-3p	48.051
Pvalb	ENSMUSG00000005716.16	CDS	mmu-miR-133a-3p	47.912
mt-Nd1	ENSMUSG00000064341.1	CDS	mmu-miR-378a-3p	47.879
Thbs1	ENSMUSG00000040152.8	3' UTR	mmu-let-7b-5p	47.843
Igf2	ENSMUSG00000048583.16	5' UTR	mmu-let-7a-5p	47.808
Hspb6	ENSMUSG00000036854.14	CDS	mmu-miR-133a-3p	47.711
Ttn	ENSMUSG00000051747.15	CDS	mmu-miR-133b-3p	47.643
Myot	ENSMUSG00000024471.12	5' UTR	mmu-miR-1a-3p	47.562
CT010467.1	ENSMUSG00000106106.3	Noncoding exon	mmu-miR-206-3p	47.528
Xirp2	ENSMUSG00000027022.14	CDS	mmu-miR-133a-3p	47.528
Tnnc2	ENSMUSG00000017300.9	CDS	mmu-miR-23a-3p	47.373
Ttn	ENSMUSG00000051747.15	CDS	mmu-miR-133b-3p	47.138
CT010467.1	ENSMUSG00000106106.3	Noncoding exon	mmu-miR-15a-5p	47.088
Mybpc2	ENSMUSG00000038670.11	CDS	mmu-miR-133a-3p	47.086
Neb	ENSMUSG00000026950.18	CDS	mmu-miR-133b-3p	46.925
Postn	ENSMUSG00000027750.16	CDS	mmu-miR-133a-3p	46.864
Atp2a1	ENSMUSG00000030730.12	CDS	mmu-miR-22-3p	46.785
CT010467.1	ENSMUSG00000106106.3	Noncoding exon	mmu-let-7c-5p	46.725
CT010467.1	ENSMUSG00000106106.3	Noncoding exon	mmu-miR-126a-3p	46.621
Ugp2	ENSMUSG00000001891.16	CDS	mmu-miR-133a-3p	46.488
Ndrg2	ENSMUSG00000004558.15	CDS	mmu-miR-133a-3p	46.4
Fhl1	ENSMUSG00000023092.16	3' UTR	mmu-miR-206-3p	46.393
mt-Rnr1	ENSMUSG00000064337.1	Noncoding exon	mmu-let-7b-5p	46.385
mt-Rnr1	ENSMUSG00000064337.1	Noncoding exon	mmu-miR-1a-3p	46.345
Myh4	ENSMUSG00000057003.12	CDS	mmu-miR-22-3p	46.326
Ttn	ENSMUSG00000051747.15	CDS	mmu-miR-206-3p	46.008
Myh4	ENSMUSG00000057003.12	CDS	mmu-miR-133b-3p	45.924
Klhl31	ENSMUSG00000044938.8	CDS	mmu-miR-133b-3p	45.816
Ttn	ENSMUSG00000051747.15	3' UTR	mmu-miR-26b-5p	45.753
Ttn	ENSMUSG00000051747.15	CDS	mmu-miR-206-3p	45.703
Sfrp2	ENSMUSG00000027996.13	3' UTR	mmu-miR-206-3p	45.701
Tnnc2	ENSMUSG00000017300.9	CDS	mmu-miR-486b-5p	45.655
Zfp871	ENSMUSG00000024298.15	3' UTR	mmu-miR-206-3p	45.489
Nedd4	ENSMUSG00000032216.15	CDS	mmu-miR-133a-3p	45.345
Skp1a	ENSMUSG00000036309.14	CDS	mmu-miR-133a-3p	45.208
CT010467.1	ENSMUSG00000106106.3	Noncoding exon	mmu-let-7a-5p	45.057
Atp5b	ENSMUSG00000025393.12	CDS	mmu-miR-133b-3p	44.935
Tpm1	ENSMUSG00000032366.15	CDS	mmu-miR-133a-3p	44.917
Neb	ENSMUSG00000026950.18	CDS	mmu-miR-133a-3p	44.766
Vim	ENSMUSG00000026728.9	CDS	mmu-miR-16-5p	44.576
Tmsb4x	ENSMUSG00000049775.16	3' UTR	mmu-miR-199b-3p	44.52
Ttn	ENSMUSG00000051747.15	CDS	mmu-let-7d-5p	44.406
Sar1b	ENSMUSG00000020386.5	CDS	mmu-miR-206-3p	44.357
Ppp2r3a	ENSMUSG00000043154.15	CDS	mmu-miR-1a-3p	44.287
Car3	ENSMUSG00000027559.5	CDS	mmu-miR-206-3p	44.2
Ttn	ENSMUSG00000051747.15	CDS	mmu-miR-133a-3p	44.138
Klhl24	ENSMUSG00000062901.3	CDS	mmu-miR-133a-3p	44.107
CT010467.1	ENSMUSG00000106106.3	Noncoding exon	mmu-miR-27a-3p	43.929
Emp1	ENSMUSG00000030208.15	3' UTR	mmu-miR-133a-3p	43.925
Mb	ENSMUSG00000018893.15	CDS	mmu-miR-206-3p	43.922
Ttn	ENSMUSG00000051747.15	CDS	mmu-miR-27a-3p	43.88
CT010467.1	ENSMUSG00000106106.3	Noncoding exon	mmu-miR-27b-3p	43.864
Myot	ENSMUSG00000024471.12	CDS	mmu-miR-22-3p	43.529
Ttn	ENSMUSG00000051747.15	CDS	mmu-miR-133a-3p	43.514
Myom2	ENSMUSG00000031461.4	CDS	mmu-miR-133a-3p	43.391
Myh4	ENSMUSG00000057003.12	CDS	mmu-miR-133b-3p	43.254
mt-Nd5	ENSMUSG00000064367.1	CDS	mmu-miR-1a-3p	43.224
Mb	ENSMUSG00000018893.15	CDS	mmu-miR-133a-3p	43.187
Pgam2	ENSMUSG00000020475.3	CDS	mmu-miR-29b-3p	43.158
Ppp2r3a	ENSMUSG00000043154.15	CDS	mmu-miR-206-3p	43.117
CT010467.1	ENSMUSG00000106106.3	Noncoding exon	mmu-miR-26a-5p	43.116
Acta1	ENSMUSG00000031972.5	CDS	mmu-miR-29a-3p	43.085
Col1a1	ENSMUSG00000001506.10	CDS	mmu-miR-26a-5p	43.046
Acta1	ENSMUSG00000031972.5	CDS	mmu-let-7f-5p	43.031
Ttn	ENSMUSG00000051747.15	CDS	mmu-miR-133b-3p	42.957
Neb	ENSMUSG00000026950.18	CDS	mmu-miR-1a-3p	42.854
Pygm	ENSMUSG00000032648.14	CDS	mmu-miR-133a-3p	42.536
Fn1	ENSMUSG00000026193.15	3' UTR	mmu-miR-199b-3p	42.386
Tpm2	ENSMUSG00000028464.16	3' UTR	mmu-miR-206-3p	42.374
Plxnd1	ENSMUSG00000030123.15	3' UTR	mmu-miR-27a-3p	42.219
mt-Nd5	ENSMUSG00000064367.1	CDS	mmu-let-7c-5p	42.112
Col6a3	ENSMUSG00000048126.16	3' UTR	mmu-miR-29a-3p	42
Neb	ENSMUSG00000026950.18	CDS	mmu-miR-133a-3p	41.9
Micos10	ENSMUSG00000050608.11	CDS	mmu-miR-133a-3p	41.899
Myh1	ENSMUSG00000056328.14	CDS	mmu-miR-500-3p	41.876
Ttn	ENSMUSG00000051747.15	CDS	mmu-miR-133a-3p	41.819
Mdh1	ENSMUSG00000020321.16	CDS	mmu-miR-1a-3p	41.807
Neb	ENSMUSG00000026950.18	CDS	mmu-miR-23b-3p	41.806
mt-Nd1	ENSMUSG00000064341.1	CDS	mmu-miR-133a-3p	41.804
Myot	ENSMUSG00000024471.12	CDS	mmu-miR-22-3p	41.773
Atp2a1	ENSMUSG00000030730.12	CDS	mmu-miR-206-3p	41.688
Cox6a1	ENSMUSG00000041697.8	3' UTR	mmu-miR-133a-3p	41.664
Kif1b	ENSMUSG00000063077.15	CDS	mmu-miR-26a-5p	41.516
Cryab	ENSMUSG00000032060.10	CDS	mmu-miR-133b-3p	41.491
CT010467.1	ENSMUSG00000106106.3	Noncoding exon	mmu-miR-27a-3p	41.458
Cdk8	ENSMUSG00000029635.15	Distal intron	mmu-miR-133a-3p	41.456
Pnrc1	ENSMUSG00000040128.9	3' UTR	mmu-miR-199b-3p	41.28
Ckm	ENSMUSG00000030399.2	CDS	mmu-miR-128-3p	41.217
Myh1	ENSMUSG00000056328.14	CDS	mmu-miR-133a-3p	41.125
Aldoa	ENSMUSG00000030695.16	CDS	mmu-miR-133a-3p	41.124
Myh1	ENSMUSG00000056328.14	CDS	mmu-miR-133a-3p	41.042
H19	ENSMUSG00000000031.16	Noncoding exon	mmu-miR-199b-5p	41.002
CT010467.1	ENSMUSG00000106106.3	Noncoding exon	mmu-miR-29a-3p	40.968
Myh2	ENSMUSG00000033196.17	CDS	mmu-miR-133a-3p	40.917
Rcan1	ENSMUSG00000022951.16	CDS	mmu-miR-133a-3p	40.834
Car3	ENSMUSG00000027559.5	CDS	mmu-miR-1a-3p	40.783
CT010467.1	ENSMUSG00000106106.3	Noncoding exon	mmu-miR-133a-3p	40.767
Col1a1	ENSMUSG00000001506.10	3' UTR	mmu-miR-29a-3p	40.755
CT010467.1	ENSMUSG00000106106.3	Noncoding exon	mmu-miR-16-5p	40.751
Myh4	ENSMUSG00000057003.12	CDS	mmu-miR-133b-3p	40.707
mt-Rnr2	ENSMUSG00000064339.1	Noncoding exon	mmu-miR-1a-3p	40.673
CT010467.1	ENSMUSG00000106106.3	Noncoding exon	mmu-miR-21a-5p	40.67
Cxcl12	ENSMUSG00000061353.11	3' UTR	mmu-miR-23a-3p	40.612
Jun	ENSMUSG00000052684.4	3' UTR	mmu-miR-133a-3p	40.592
Ttn	ENSMUSG00000051747.15	CDS	mmu-miR-26b-5p	40.507
Klhl41	ENSMUSG00000075307.3	CDS	mmu-miR-26b-5p	40.462
mt-Nd1	ENSMUSG00000064341.1	CDS	mmu-let-7f-5p	40.376
Ttn	ENSMUSG00000051747.15	CDS	mmu-miR-133a-3p	40.348
Postn	ENSMUSG00000027750.16	CDS	mmu-miR-16-5p	40.33
Col3a1	ENSMUSG00000026043.18	3' UTR	mmu-let-7b-5p	40.324
Ttn	ENSMUSG00000051747.15	CDS	mmu-miR-133a-3p	40.291
mt-Rnr1	ENSMUSG00000064337.1	Noncoding exon	mmu-let-7a-5p	40.261
Ttn	ENSMUSG00000051747.15	CDS	mmu-miR-24-3p	39.919
CT010467.1	ENSMUSG00000106106.3	Noncoding exon	mmu-miR-23b-3p	39.682
Calm2	ENSMUSG00000036438.14	3' UTR	mmu-miR-1a-3p	39.559
Hspb6	ENSMUSG00000036854.14	3' UTR	mmu-miR-24-3p	39.462
Ttn	ENSMUSG00000051747.15	CDS	mmu-miR-23a-3p	39.453
H19	ENSMUSG00000000031.16	Noncoding exon	mmu-let-7c-5p	39.182
Mybpc1	ENSMUSG00000020061.18	Distal intron	mmu-miR-1a-3p	39.132
Atp2a1	ENSMUSG00000030730.12	CDS	mmu-miR-133a-3p	39.079
Atp2a1	ENSMUSG00000030730.12	CDS	mmu-miR-133a-3p	38.941
Tpi1	ENSMUSG00000023456.16	CDS	mmu-miR-133b-3p	38.924
Ttn	ENSMUSG00000051747.15	CDS	mmu-miR-133b-3p	38.902
Tpp2	ENSMUSG00000041763.14	CDS	mmu-miR-1a-3p	38.856
CT010467.1	ENSMUSG00000106106.3	Noncoding exon	mmu-let-7c-5p	38.796
Thbs1	ENSMUSG00000040152.8	3' UTR	mmu-let-7e-5p	38.758
CT010467.1	ENSMUSG00000106106.3	Noncoding exon	mmu-miR-26a-5p	38.752
Asph	ENSMUSG00000028207.18	3' UTR	mmu-miR-29a-3p	38.671
Eno3	ENSMUSG00000060600.15	CDS	mmu-miR-133a-3p	38.447
Col3a1	ENSMUSG00000026043.18	3' UTR	mmu-miR-133a-3p	38.318
Ttn	ENSMUSG00000051747.15	CDS	mmu-miR-21a-5p	38.292
Myh1	ENSMUSG00000056328.14	CDS	mmu-miR-133a-3p	38.271
Map1lc3a	ENSMUSG00000027602.9	CDS	mmu-miR-133a-3p	38.269
mt-Nd5	ENSMUSG00000064367.1	CDS	mmu-miR-206-3p	38.238
Cmss1	ENSMUSG00000022748.8	Distal intron	mmu-miR-133b-3p	38.226
Tpm2	ENSMUSG00000028464.16	CDS	mmu-miR-1a-3p	38.221
Gm49817	ENSMUSG00000117008.1	Distal intron (ncRNA)	mmu-miR-206-3p	38.162
Ttn	ENSMUSG00000051747.15	CDS	mmu-miR-1a-3p	38.143
Pgam2	ENSMUSG00000020475.3	CDS	mmu-miR-29a-3p	38.134
Ttn	ENSMUSG00000051747.15	CDS	mmu-miR-1a-3p	38.133
Dusp1	ENSMUSG00000024190.7	3' UTR	mmu-miR-1a-3p	38.122
Myot	ENSMUSG00000024471.12	CDS	mmu-miR-133a-3p	38.1
CT010467.1	ENSMUSG00000106106.3	Noncoding exon	mmu-miR-22-3p	38.077
Xirp2	ENSMUSG00000027022.14	CDS	mmu-let-7a-5p	37.895
Neb	ENSMUSG00000026950.18	CDS	mmu-miR-133a-3p	37.839
Usp33	ENSMUSG00000025437.15	CDS	mmu-miR-206-3p	37.826
mt-Nd1	ENSMUSG00000064341.1	CDS	mmu-let-7a-5p	37.68
Ttn	ENSMUSG00000051747.15	CDS	mmu-miR-133a-3p	37.644
CT010467.1	ENSMUSG00000106106.3	Noncoding exon	mmu-miR-143-3p	37.614
H19	ENSMUSG00000000031.16	Noncoding exon	mmu-miR-152-3p	37.566
Tnnt3	ENSMUSG00000061723.18	CDS	mmu-miR-133b-3p	37.469
H19	ENSMUSG00000000031.16	Noncoding exon	mmu-miR-29b-3p	37.421
mt-Nd2	ENSMUSG00000064345.1	CDS	mmu-miR-21a-5p	37.361
mt-Nd1	ENSMUSG00000064341.1	CDS	mmu-let-7c-5p	37.357
CT010467.1	ENSMUSG00000106106.3	Noncoding exon	mmu-miR-27a-3p	37.356
Ttn	ENSMUSG00000051747.15	CDS	mmu-miR-22-3p	37.334
Myh1	ENSMUSG00000056328.14	CDS	mmu-miR-206-3p	37.273
Rn7sk	ENSMUSG00000065037.1	Noncoding exon	mmu-miR-378b	37.235
Col1a1	ENSMUSG00000001506.10	3' UTR	mmu-miR-1a-3p	37.228
Fhl1	ENSMUSG00000023092.16	CDS	mmu-miR-133a-3p	37.028
Mylpf	ENSMUSG00000030672.12	CDS	mmu-miR-133a-3p	37.021
Hexb	ENSMUSG00000021665.9	Distal intron	mmu-miR-133a-3p	36.801
Atf4	ENSMUSG00000042406.8	CDS	mmu-miR-1a-3p	36.771
Eno3	ENSMUSG00000060600.15	CDS	mmu-miR-133a-3p	36.73
Tmem65	ENSMUSG00000062373.8	CDS	mmu-miR-133a-3p	36.652
CT010467.1	ENSMUSG00000106106.3	Noncoding exon	mmu-miR-23a-3p	36.622
Tpm2	ENSMUSG00000028464.16	CDS	mmu-miR-133a-3p	36.579
Myh1	ENSMUSG00000056328.14	CDS	mmu-miR-133a-3p	36.555
Btg2	ENSMUSG00000020423.6	3' UTR	mmu-miR-24-3p	36.504
Ttn	ENSMUSG00000051747.15	CDS	mmu-miR-133b-3p	36.465
Myh1	ENSMUSG00000056328.14	CDS	mmu-miR-1a-3p	36.462
Hspb7	ENSMUSG00000006221.7	CDS	mmu-miR-206-3p	36.126
Asb8	ENSMUSG00000048175.13	CDS	mmu-miR-133a-3p	35.986
CT010467.1	ENSMUSG00000106106.3	Noncoding exon	mmu-let-7a-5p	35.932
Ttn	ENSMUSG00000051747.15	CDS	mmu-miR-133a-3p	35.842
Col3a1	ENSMUSG00000026043.18	CDS	mmu-miR-133a-3p	35.831
Atp5g3	ENSMUSG00000018770.9	CDS	mmu-miR-133a-3p	35.802
Postn	ENSMUSG00000027750.16	CDS	mmu-let-7c-5p	35.786
CT010467.1	ENSMUSG00000106106.3	Noncoding exon	mmu-miR-28c	35.773
Myf6	ENSMUSG00000035923.4	CDS	mmu-miR-1a-3p	35.756
Mybpc1	ENSMUSG00000020061.18	CDS	mmu-miR-26a-5p	35.743
Neb	ENSMUSG00000026950.18	CDS	mmu-miR-133a-3p	35.682
Col3a1	ENSMUSG00000026043.18	CDS	mmu-miR-27a-3p	35.619
Myh4	ENSMUSG00000057003.12	CDS	mmu-miR-133a-3p	35.618
Aldoa	ENSMUSG00000030695.16	CDS	mmu-miR-133a-3p	35.618
Anxa5	ENSMUSG00000027712.13	3' UTR	mmu-miR-27a-3p	35.571
CT010467.1	ENSMUSG00000106106.3	Noncoding exon	mmu-miR-26a-5p	35.561
CT010467.1	ENSMUSG00000106106.3	Noncoding exon	mmu-miR-133a-3p	35.535
Malat1	ENSMUSG00000092341.3	Noncoding exon	mmu-miR-16-5p	35.488
Ttn	ENSMUSG00000051747.15	3' UTR	mmu-miR-26b-5p	35.411
Acta1	ENSMUSG00000031972.5	CDS	mmu-miR-133a-3p	35.409
Neb	ENSMUSG00000026950.18	CDS	mmu-miR-27a-3p	35.39
Txnl1	ENSMUSG00000024583.3	CDS	mmu-miR-26a-5p	35.346
Ttn	ENSMUSG00000051747.15	CDS	mmu-miR-206-3p	35.28
Coa5	ENSMUSG00000026112.7	3' UTR	mmu-miR-1a-3p	35.258
Ttn	ENSMUSG00000051747.15	CDS	mmu-miR-133a-3p	35.188
Gm22009	ENSMUSG00000089417.1	Noncoding exon	mmu-miR-466i-5p	35.176
Igf2	ENSMUSG00000048583.16	5' UTR	mmu-let-7c-5p	35.148
Myh1	ENSMUSG00000056328.14	CDS	mmu-miR-133b-3p	35.142
Myh1	ENSMUSG00000056328.14	CDS	mmu-miR-1a-3p	35.132
CT010467.1	ENSMUSG00000106106.3	Noncoding exon	mmu-miR-378a-3p	35.112
Hspa9	ENSMUSG00000024359.10	CDS	mmu-miR-133a-3p	35.065
Pygm	ENSMUSG00000032648.14	CDS	mmu-miR-133a-3p	35.01
CT010467.1	ENSMUSG00000106106.3	Noncoding exon	mmu-miR-1a-3p	34.992
Myh8	ENSMUSG00000055775.16	CDS	mmu-miR-1a-3p	34.938
Ttn	ENSMUSG00000051747.15	CDS	mmu-miR-133a-3p	34.755
CT010467.1	ENSMUSG00000106106.3	Noncoding exon	mmu-miR-24-3p	34.718
mt-Nd4	ENSMUSG00000064363.1	CDS	mmu-let-7b-5p	34.712
Lrrc2	ENSMUSG00000032495.8	CDS	mmu-miR-1a-3p	34.663
Ttn	ENSMUSG00000051747.15	CDS	mmu-miR-133a-3p	34.479
Actb	ENSMUSG00000029580.14	CDS	mmu-let-7c-5p	34.418
CT010467.1	ENSMUSG00000106106.3	Noncoding exon	mmu-miR-503-5p	34.408
Fn1	ENSMUSG00000026193.15	CDS	mmu-miR-16-5p	34.405
Tnnt3	ENSMUSG00000061723.18	CDS	mmu-miR-21a-5p	34.371
Ttn	ENSMUSG00000051747.15	CDS	mmu-miR-133b-3p	34.343
Mknk2	ENSMUSG00000020190.13	3' UTR	mmu-miR-26a-5p	34.279
Mybpc1	ENSMUSG00000020061.18	CDS	mmu-miR-30c-5p	34.241
CT010467.1	ENSMUSG00000106106.3	Noncoding exon	mmu-let-7f-5p	34.24
Sgk1	ENSMUSG00000019970.15	3' UTR	mmu-miR-1a-3p	34.184
Ttn	ENSMUSG00000051747.15	CDS	mmu-miR-24-3p	34.175
Sgk1	ENSMUSG00000019970.15	3' UTR	mmu-miR-133a-3p	34.031
Col1a2	ENSMUSG00000029661.16	CDS	mmu-miR-125b-5p	33.935
Paip2	ENSMUSG00000037058.16	CDS	mmu-miR-133a-3p	33.925
Hexb	ENSMUSG00000021665.9	Distal intron	mmu-miR-27a-3p	33.901
Oip5os1	ENSMUSG00000085438.1	Noncoding exon	mmu-miR-466i-5p	33.766
Tnnc2	ENSMUSG00000017300.9	CDS	mmu-miR-23b-3p	33.664
Neb	ENSMUSG00000026950.18	CDS	mmu-miR-206-3p	33.627
CT010467.1	ENSMUSG00000106106.3	Noncoding exon	mmu-miR-378a-3p	33.505
mt-Nd5	ENSMUSG00000064367.1	CDS	mmu-let-7b-5p	33.496
Lnpep	ENSMUSG00000023845.7	3' UTR	mmu-miR-133a-3p	33.345
Ttn	ENSMUSG00000051747.15	CDS	mmu-miR-206-3p	33.336
Col3a1	ENSMUSG00000026043.18	3' UTR	mmu-miR-1a-3p	33.276
CT010467.1	ENSMUSG00000106106.3	Noncoding exon	mmu-miR-378b	33.259
Acta1	ENSMUSG00000031972.5	CDS	mmu-miR-196a-5p	33.243
Tpm4	ENSMUSG00000031799.10	3' UTR	mmu-miR-1a-3p	33.174
Btg2	ENSMUSG00000020423.6	3' UTR	mmu-miR-27a-3p	33.141
Myh1	ENSMUSG00000056328.14	CDS	mmu-miR-133b-3p	33.122
Ckm	ENSMUSG00000030399.2	CDS	mmu-let-7f-5p	33.121
CT010467.1	ENSMUSG00000106106.3	Noncoding exon	mmu-miR-29a-3p	33.113
Eef1a2	ENSMUSG00000016349.10	CDS	mmu-miR-133a-3p	33.099
Acta1	ENSMUSG00000031972.5	3' UTR	mmu-let-7d-5p	32.849
mt-Cytb	ENSMUSG00000064370.1	CDS	mmu-let-7c-5p	32.842
mt-Rnr1	ENSMUSG00000064337.1	Noncoding exon	mmu-miR-26a-5p	32.839
CT010467.1	ENSMUSG00000106106.3	Noncoding exon	mmu-miR-214-3p	32.825
Klhl31	ENSMUSG00000044938.8	CDS	mmu-miR-1a-3p	32.813
H19	ENSMUSG00000000031.16	Noncoding exon	mmu-miR-127-3p	32.783
Ttn	ENSMUSG00000051747.15	CDS	mmu-miR-378a-3p	32.779
Fstl1	ENSMUSG00000022816.11	CDS	mmu-let-7d-5p	32.739
Abra	ENSMUSG00000042895.6	CDS	mmu-miR-133a-3p	32.675
Mylf-ps	ENSMUSG00000113178.1	Noncoding exon	mmu-miR-378b	32.62
Ttn	ENSMUSG00000051747.15	CDS	mmu-miR-1a-3p	32.615
Myh2	ENSMUSG00000033196.17	CDS	mmu-miR-133a-3p	32.477
Atp2a1	ENSMUSG00000030730.12	CDS	mmu-miR-22-3p	32.477
Ywhab	ENSMUSG00000018326.9	3' UTR	mmu-miR-1a-3p	32.468
Atp5b	ENSMUSG00000025393.12	CDS	mmu-miR-133a-3p	32.345
Ttn	ENSMUSG00000051747.15	CDS	mmu-miR-22-3p	32.276
Myh4	ENSMUSG00000057003.12	CDS	mmu-miR-133b-3p	32.275
Igf2	ENSMUSG00000048583.16	5' UTR	mmu-let-7f-5p	32.263
H19	ENSMUSG00000000031.16	Noncoding exon	mmu-miR-29a-3p	32.252
Eif4g2	ENSMUSG00000005610.17	CDS	mmu-miR-133a-3p	32.242
Tpm2	ENSMUSG00000028464.16	CDS	mmu-miR-206-3p	32.166
Lars2	ENSMUSG00000035202.8	3' UTR	mmu-miR-133a-3p	32.137
Ctsc	ENSMUSG00000030560.17	3' UTR	mmu-miR-22-3p	32.125
C1qc	ENSMUSG00000036896.5	CDS	mmu-miR-16-5p	32.055
CT010467.1	ENSMUSG00000106106.3	Noncoding exon	mmu-miR-486b-5p	32.016
CT010467.1	ENSMUSG00000106106.3	Noncoding exon	mmu-miR-30a-5p	31.973
Ttn	ENSMUSG00000051747.15	CDS	mmu-miR-133b-3p	31.934
Ttn	ENSMUSG00000051747.15	CDS	mmu-miR-22-3p	31.879
Pvalb	ENSMUSG00000005716.16	CDS	mmu-miR-133a-3p	31.878
Atp5b	ENSMUSG00000025393.12	CDS	mmu-miR-133a-3p	31.834
Etf1	ENSMUSG00000024360.8	3' UTR	mmu-miR-26a-5p	31.823
CT010467.1	ENSMUSG00000106106.3	Noncoding exon	mmu-miR-23b-3p	31.818
Ttn	ENSMUSG00000051747.15	CDS	mmu-miR-133b-3p	31.783
Ywhaz	ENSMUSG00000022285.17	3' UTR	mmu-miR-22-3p	31.778
Ttn	ENSMUSG00000051747.15	CDS	mmu-miR-133a-3p	31.773
Myh1	ENSMUSG00000056328.14	CDS	mmu-miR-133b-3p	31.725
Malat1	ENSMUSG00000092341.3	Noncoding exon	mmu-miR-214-3p	31.698
CT010467.1	ENSMUSG00000106106.3	Noncoding exon	mmu-miR-23b-3p	31.64
Sparc	ENSMUSG00000018593.13	CDS	mmu-miR-214-3p	31.615
mt-Rnr2	ENSMUSG00000064339.1	Noncoding exon	mmu-miR-133b-3p	31.543
Ttn	ENSMUSG00000051747.15	CDS	mmu-miR-133b-3p	31.525
Hspa8	ENSMUSG00000015656.17	CDS	mmu-miR-16-5p	31.511
Ttn	ENSMUSG00000051747.15	CDS	mmu-miR-27a-3p	31.504
CT010467.1	ENSMUSG00000106106.3	Noncoding exon	mmu-miR-195a-5p	31.432
Pdlim3	ENSMUSG00000031636.7	Distal intron	mmu-miR-1a-3p	31.43
Col1a2	ENSMUSG00000029661.16	CDS	mmu-miR-27a-3p	31.426
CT010467.1	ENSMUSG00000106106.3	Noncoding exon	mmu-miR-21a-5p	31.397
Nrep	ENSMUSG00000042834.15	3' UTR	mmu-miR-29a-3p	31.374
Tnnt3	ENSMUSG00000061723.18	CDS	mmu-miR-133b-3p	31.324
Myh4	ENSMUSG00000057003.12	CDS	mmu-miR-133b-3p	31.294
Myot	ENSMUSG00000024471.12	CDS	mmu-miR-22-3p	31.259
Mylf-ps	ENSMUSG00000113178.1	Noncoding exon	mmu-miR-21a-5p	31.238
Ttn	ENSMUSG00000051747.15	CDS	mmu-let-7g-5p	31.211
mt-Nd4	ENSMUSG00000064363.1	CDS	mmu-miR-206-3p	31.171
Zfp281	ENSMUSG00000041483.14	3' UTR	mmu-miR-206-3p	31.129
CT010467.1	ENSMUSG00000106106.3	Noncoding exon	mmu-miR-24-3p	31.098
Oip5os1	ENSMUSG00000085438.1	Noncoding exon	mmu-miR-466i-5p	30.987
Ralgapb	ENSMUSG00000027652.15	3' UTR	mmu-miR-1a-3p	30.986
Igf2	ENSMUSG00000048583.16	5' UTR	mmu-let-7c-5p	30.978
Mybpc1	ENSMUSG00000020061.18	CDS	mmu-miR-26a-5p	30.969
CT010467.1	ENSMUSG00000106106.3	Noncoding exon	mmu-miR-1a-3p	30.829
Ttn	ENSMUSG00000051747.15	CDS	mmu-miR-27b-3p	30.829
Fth1	ENSMUSG00000024661.7	CDS	mmu-miR-23a-3p	30.828
Acta1	ENSMUSG00000031972.5	3' UTR	mmu-let-7c-5p	30.757
CT010467.1	ENSMUSG00000106106.3	Noncoding exon	mmu-miR-24-3p	30.706
Acta1	ENSMUSG00000031972.5	CDS	mmu-miR-378a-3p	30.605
CT010467.1	ENSMUSG00000106106.3	Noncoding exon	mmu-let-7b-5p	30.565
Medag	ENSMUSG00000029659.16	CDS	mmu-miR-27a-3p	30.489
Mylpf	ENSMUSG00000030672.12	CDS	mmu-miR-1a-3p	30.371
CT010467.1	ENSMUSG00000106106.3	Noncoding exon	mmu-let-7f-5p	30.323
CT010467.1	ENSMUSG00000106106.3	Noncoding exon	mmu-miR-214-3p	30.256
Actb	ENSMUSG00000029580.14	CDS	mmu-let-7c-5p	30.211
Rhob	ENSMUSG00000054364.5	3' UTR	mmu-miR-214-3p	30.17
Col12a1	ENSMUSG00000032332.17	3' UTR	mmu-miR-206-3p	30.131
Ttn	ENSMUSG00000051747.15	CDS	mmu-miR-133b-3p	30.123
Ttn	ENSMUSG00000051747.15	CDS	mmu-miR-133a-3p	30.102
Hspa8	ENSMUSG00000015656.17	CDS	mmu-miR-16-5p	30.101
Runx1	ENSMUSG00000022952.17	3' UTR	mmu-miR-206-3p	30.053
Neb	ENSMUSG00000026950.18	CDS	mmu-miR-133a-3p	29.984
Myh4	ENSMUSG00000057003.12	CDS	mmu-miR-133a-3p	29.967
Gys1	ENSMUSG00000003865.16	CDS	mmu-miR-133a-3p	29.964
Fbn1	ENSMUSG00000027204.13	CDS	mmu-miR-27a-3p	29.956
Thbs1	ENSMUSG00000040152.8	3' UTR	mmu-let-7g-5p	29.943
Nmt1	ENSMUSG00000020936.8	CDS	mmu-miR-133a-3p	29.858
Cox6a2	ENSMUSG00000030785.8	CDS	mmu-miR-206-3p	29.858
Myh1	ENSMUSG00000056328.14	CDS	mmu-miR-133b-3p	29.807
Myh2	ENSMUSG00000033196.17	CDS	mmu-miR-133a-3p	29.763
Pygm	ENSMUSG00000032648.14	CDS	mmu-miR-133a-3p	29.728
CT010467.1	ENSMUSG00000106106.3	Noncoding exon	mmu-let-7f-5p	29.703
mt-Rnr2	ENSMUSG00000064339.1	Noncoding exon	mmu-miR-199b-3p	29.666
Col1a2	ENSMUSG00000029661.16	CDS	mmu-miR-26b-5p	29.635
Atp1b1	ENSMUSG00000026576.12	CDS	mmu-miR-133a-3p	29.611
Emp1	ENSMUSG00000030208.15	3' UTR	mmu-miR-133a-3p	29.565
Jun	ENSMUSG00000052684.4	3' UTR	mmu-miR-133b-3p	29.527
CT010467.1	ENSMUSG00000106106.3	Noncoding exon	mmu-miR-27b-3p	29.485
Atp2a1	ENSMUSG00000030730.12	CDS	mmu-miR-133a-3p	29.48
Myh2	ENSMUSG00000033196.17	CDS	mmu-miR-133b-3p	29.466
Myh8	ENSMUSG00000055775.16	CDS	mmu-miR-133b-3p	29.465
Car3	ENSMUSG00000027559.5	CDS	mmu-miR-206-3p	29.459
Tnni2	ENSMUSG00000031097.15	CDS	mmu-miR-133a-3p	29.412
CT010467.1	ENSMUSG00000106106.3	Noncoding exon	mmu-miR-30c-5p	29.403
Cmss1	ENSMUSG00000022748.8	Distal intron	mmu-miR-133b-3p	29.377
Myh4	ENSMUSG00000057003.12	CDS	mmu-miR-133b-3p	29.349
Neat1	ENSMUSG00000092274.3	Noncoding exon	mmu-miR-466i-5p	29.273
Neb	ENSMUSG00000026950.18	CDS	mmu-miR-133a-3p	29.209
Ttn	ENSMUSG00000051747.15	CDS	mmu-miR-133b-3p	29.169
mt-Nd4	ENSMUSG00000064363.1	CDS	mmu-let-7c-5p	29.163
CT010467.1	ENSMUSG00000106106.3	Noncoding exon	mmu-miR-24-3p	29.159
CT010467.1	ENSMUSG00000106106.3	Noncoding exon	mmu-let-7d-5p	29.155
Neb	ENSMUSG00000026950.18	CDS	mmu-miR-133a-3p	29.133
Xirp2	ENSMUSG00000027022.14	CDS	mmu-miR-30c-5p	29.082
CT010467.1	ENSMUSG00000106106.3	Noncoding exon	mmu-miR-27b-3p	29.036
Col1a1	ENSMUSG00000001506.10	CDS	mmu-let-7a-5p	29.013
Col1a2	ENSMUSG00000029661.16	CDS	mmu-miR-127-3p	28.925
mt-Nd5	ENSMUSG00000064367.1	CDS	mmu-miR-26a-5p	28.902
Asph	ENSMUSG00000028207.18	3' UTR	mmu-miR-29b-3p	28.889
Dmd	ENSMUSG00000045103.19	Distal intron	mmu-miR-206-3p	28.87
Actb	ENSMUSG00000029580.14	CDS	mmu-miR-199b-3p	28.834
mt-Rnr2	ENSMUSG00000064339.1	Noncoding exon	mmu-miR-127-3p	28.834
Ttn	ENSMUSG00000051747.15	CDS	mmu-miR-133a-3p	28.785
Mylf-ps	ENSMUSG00000113178.1	Noncoding exon	mmu-miR-133a-3p	28.782
mt-Nd4	ENSMUSG00000064363.1	CDS	mmu-miR-142a-3p	28.763
Ttn	ENSMUSG00000051747.15	CDS	mmu-miR-27a-3p	28.752
mt-Nd2	ENSMUSG00000064345.1	CDS	mmu-miR-1a-3p	28.728
Sparc	ENSMUSG00000018593.13	3' UTR	mmu-miR-29b-3p	28.706
Malat1	ENSMUSG00000092341.3	Noncoding exon	mmu-miR-143-3p	28.706
Ttn	ENSMUSG00000051747.15	CDS	mmu-miR-133a-3p	28.701
Itm2b	ENSMUSG00000022108.8	3' UTR	mmu-miR-133a-3p	28.677
Ttn	ENSMUSG00000051747.15	CDS	mmu-miR-133b-3p	28.674
Myh2	ENSMUSG00000033196.17	CDS	mmu-miR-133b-3p	28.659
Dcn	ENSMUSG00000019929.16	CDS	mmu-miR-125b-5p	28.614
CT010467.1	ENSMUSG00000106106.3	Noncoding exon	mmu-miR-30c-5p	28.587
Thbs1	ENSMUSG00000040152.8	3' UTR	mmu-miR-199b-3p	28.512
H19	ENSMUSG00000000031.16	Noncoding exon	mmu-let-7b-5p	28.502
Pdk4	ENSMUSG00000019577.6	CDS	mmu-miR-133a-3p	28.493
Uqcrc1	ENSMUSG00000025651.14	CDS	mmu-miR-1a-3p	28.43
CT010467.1	ENSMUSG00000106106.3	Noncoding exon	mmu-let-7f-5p	28.377
mt-Nd5	ENSMUSG00000064367.1	CDS	mmu-miR-26a-5p	28.351
Xirp2	ENSMUSG00000027022.14	CDS	mmu-let-7b-5p	28.311
Svil	ENSMUSG00000024236.18	CDS	mmu-miR-27a-3p	28.3
Tpi1	ENSMUSG00000023456.16	CDS	mmu-miR-133b-3p	28.253
CT010467.1	ENSMUSG00000106106.3	Noncoding exon	mmu-miR-199a-5p	28.207
Actn2	ENSMUSG00000052374.16	CDS	mmu-miR-133a-3p	28.204
Myot	ENSMUSG00000024471.12	CDS	mmu-miR-133a-5p	28.181
CT010467.1	ENSMUSG00000106106.3	Noncoding exon	mmu-miR-22-3p	28.068
Tpm1	ENSMUSG00000032366.15	CDS	mmu-miR-133b-3p	28.046
CT010467.1	ENSMUSG00000106106.3	Noncoding exon	mmu-miR-30d-5p	28.036
Tnni2	ENSMUSG00000031097.15	CDS	mmu-miR-378a-3p	28.014
Myom2	ENSMUSG00000031461.4	CDS	mmu-miR-133a-3p	28.013
Gm9247	ENSMUSG00000115505.1	Noncoding exon	mmu-miR-1a-3p	28
Eef1a2	ENSMUSG00000016349.10	CDS	mmu-miR-23a-3p	27.99
Myh2	ENSMUSG00000033196.17	CDS	mmu-miR-133a-3p	27.987
Uhmk1	ENSMUSG00000026667.14	3' UTR	mmu-miR-1a-3p	27.98
Ampd1	ENSMUSG00000070385.12	CDS	mmu-miR-206-3p	27.965
mt-Rnr2	ENSMUSG00000064339.1	Noncoding exon	mmu-miR-133a-5p	27.964
Ttn	ENSMUSG00000051747.15	CDS	mmu-miR-133a-3p	27.926
Atp1b1	ENSMUSG00000026576.12	CDS	mmu-miR-26a-5p	27.918
Ttn	ENSMUSG00000051747.15	CDS	mmu-miR-26a-5p	27.891
mt-Rnr2	ENSMUSG00000064339.1	Noncoding exon	mmu-miR-1a-3p	27.867
Ckm	ENSMUSG00000030399.2	CDS	mmu-miR-133b-3p	27.839
Col1a2	ENSMUSG00000029661.16	3' UTR	mmu-miR-26a-5p	27.828
Dpt	ENSMUSG00000026574.5	3' UTR	mmu-miR-206-3p	27.811
Cdk8	ENSMUSG00000029635.15	Distal intron	mmu-miR-378a-3p	27.759
Tnnc2	ENSMUSG00000017300.9	CDS	mmu-miR-133a-3p	27.73
mt-Nd4	ENSMUSG00000064363.1	CDS	mmu-let-7a-5p	27.724
Cltc	ENSMUSG00000047126.17	CDS	mmu-miR-26a-5p	27.719
CT010467.1	ENSMUSG00000106106.3	Noncoding exon	mmu-miR-378b	27.719
Ttn	ENSMUSG00000051747.15	CDS	mmu-miR-133b-3p	27.682
Arf4	ENSMUSG00000021877.12	3' UTR	mmu-miR-1a-3p	27.68
CT010467.1	ENSMUSG00000106106.3	Noncoding exon	mmu-miR-486b-5p	27.672
Aqp1	ENSMUSG00000004655.5	CDS	mmu-miR-126a-3p	27.65
Lars2	ENSMUSG00000035202.8	3' UTR	mmu-miR-199b-3p	27.607
CT010467.1	ENSMUSG00000106106.3	Noncoding exon	mmu-miR-214-3p	27.546
Fstl1	ENSMUSG00000022816.11	3' UTR	mmu-miR-133a-3p	27.519
Atp5a1	ENSMUSG00000025428.15	CDS	mmu-miR-133a-3p	27.483
Timp2	ENSMUSG00000017466.9	3' UTR	mmu-miR-214-3p	27.468
Ablim1	ENSMUSG00000025085.16	3' UTR	mmu-miR-1a-3p	27.464
Arpc1a	ENSMUSG00000029621.14	CDS	mmu-miR-23a-3p	27.41
Col1a1	ENSMUSG00000001506.10	CDS	mmu-let-7c-5p	27.392
Eef1a2	ENSMUSG00000016349.10	CDS	mmu-miR-378a-3p	27.391
Ttn	ENSMUSG00000051747.15	CDS	mmu-miR-133a-3p	27.361
CT010467.1	ENSMUSG00000106106.3	Noncoding exon	mmu-miR-199a-5p	27.336
Ttn	ENSMUSG00000051747.15	CDS	mmu-miR-133b-3p	27.329
Klhl31	ENSMUSG00000044938.8	3' UTR	mmu-let-7i-5p	27.329
Thbs4	ENSMUSG00000021702.7	CDS	mmu-miR-214-3p	27.278
Ttn	ENSMUSG00000051747.15	CDS	mmu-miR-133a-3p	27.248
Col3a1	ENSMUSG00000026043.18	3' UTR	mmu-let-7f-5p	27.24
Tnni2	ENSMUSG00000031097.15	CDS	mmu-miR-133a-3p	27.134
Trp53inp2	ENSMUSG00000038375.15	3' UTR	mmu-miR-206-3p	27.132
Coa5	ENSMUSG00000026112.7	3' UTR	mmu-miR-27a-3p	27.07
Actn3	ENSMUSG00000006457.4	CDS	mmu-miR-133a-3p	27.046
Actb	ENSMUSG00000029580.14	CDS	mmu-let-7d-5p	27.017
Ttn	ENSMUSG00000051747.15	CDS	mmu-miR-30c-5p	26.983
Ckm	ENSMUSG00000030399.2	CDS	mmu-miR-23a-3p	26.978
Acta2	ENSMUSG00000035783.9	CDS	mmu-miR-21a-5p	26.966
Neb	ENSMUSG00000026950.18	CDS	mmu-miR-133b-3p	26.963
Neb	ENSMUSG00000026950.18	CDS	mmu-miR-24-3p	26.937
Myh1	ENSMUSG00000056328.14	CDS	mmu-miR-378a-3p	26.935
Klhl31	ENSMUSG00000044938.8	3' UTR	mmu-let-7d-5p	26.9
Sod1	ENSMUSG00000022982.10	CDS	mmu-miR-133a-3p	26.889
Myadm	ENSMUSG00000068566.12	3' UTR	mmu-miR-466i-5p	26.855
Ttn	ENSMUSG00000051747.15	CDS	mmu-miR-133b-3p	26.839
Pygm	ENSMUSG00000032648.14	CDS	mmu-miR-378a-3p	26.827
CT010467.1	ENSMUSG00000106106.3	Noncoding exon	mmu-let-7d-5p	26.808
Col3a1	ENSMUSG00000026043.18	CDS	mmu-miR-29a-3p	26.774
Ttn	ENSMUSG00000051747.15	CDS	mmu-miR-30a-5p	26.761
Ktn1	ENSMUSG00000021843.17	CDS	mmu-miR-1a-3p	26.756
Idh3a	ENSMUSG00000032279.11	CDS	mmu-miR-133a-3p	26.745
CT010467.1	ENSMUSG00000106106.3	Noncoding exon	mmu-miR-30c-5p	26.716
Gnas	ENSMUSG00000027523.20	CDS	mmu-miR-23a-3p	26.68
CT010467.1	ENSMUSG00000106106.3	Noncoding exon	mmu-miR-21a-5p	26.64
Ttn	ENSMUSG00000051747.15	CDS	mmu-miR-133b-3p	26.614
Camk1d	ENSMUSG00000039145.16	Distal intron	mmu-miR-133a-3p	26.583
Aldoa	ENSMUSG00000030695.16	3' UTR	mmu-miR-16-5p	26.579
Nrep	ENSMUSG00000042834.15	3' UTR	mmu-miR-29b-3p	26.541
Ttn	ENSMUSG00000051747.15	CDS	mmu-miR-27b-3p	26.485
Trp53inp2	ENSMUSG00000038375.15	3' UTR	mmu-miR-1a-3p	26.478
Ahnak	ENSMUSG00000069833.13	3' UTR	mmu-miR-30c-5p	26.456
Myh4	ENSMUSG00000057003.12	CDS	mmu-miR-133b-3p	26.437
Myh1	ENSMUSG00000056328.14	CDS	mmu-miR-133a-3p	26.413
Actn2	ENSMUSG00000052374.16	CDS	mmu-miR-27a-3p	26.413
Actb	ENSMUSG00000029580.14	CDS	mmu-let-7a-5p	26.406
Eif4g2	ENSMUSG00000005610.17	CDS	mmu-miR-133b-3p	26.37
mt-Nd1	ENSMUSG00000064341.1	CDS	mmu-miR-196b-5p	26.342
H19	ENSMUSG00000000031.16	Noncoding exon	mmu-miR-1a-3p	26.337
Mcl1	ENSMUSG00000038612.16	3' UTR	mmu-miR-133a-3p	26.321
CT010467.1	ENSMUSG00000106106.3	Noncoding exon	mmu-miR-126a-3p	26.308
Ttn	ENSMUSG00000051747.15	CDS	mmu-miR-27a-3p	26.305
Ttn	ENSMUSG00000051747.15	CDS	mmu-miR-133a-3p	26.291
Ttn	ENSMUSG00000051747.15	CDS	mmu-miR-133a-3p	26.279
Ttn	ENSMUSG00000051747.15	CDS	mmu-miR-133b-3p	26.277
CT010467.1	ENSMUSG00000106106.3	Noncoding exon	mmu-miR-27b-3p	26.27
Car3	ENSMUSG00000027559.5	3' UTR	mmu-miR-1a-3p	26.215
Ttn	ENSMUSG00000051747.15	CDS	mmu-miR-133a-3p	26.207
Synpo2	ENSMUSG00000050315.14	3' UTR	mmu-miR-133a-3p	26.176
Acta1	ENSMUSG00000031972.5	3' UTR	mmu-let-7g-5p	26.168
Tnrc6b	ENSMUSG00000047888.10	CDS	mmu-miR-133a-3p	26.147
mt-Rnr1	ENSMUSG00000064337.1	Noncoding exon	mmu-let-7f-5p	26.132
Actn2	ENSMUSG00000052374.16	CDS	mmu-miR-133b-3p	25.997
Gm19951	ENSMUSG00000113136.1	Distal intron (ncRNA)	mmu-miR-133a-3p	25.937
Neb	ENSMUSG00000026950.18	CDS	mmu-miR-27b-3p	25.882
Klhl24	ENSMUSG00000062901.3	CDS	mmu-miR-133a-3p	25.869
Hspa8	ENSMUSG00000015656.17	CDS	mmu-miR-15a-5p	25.868
Ndrg2	ENSMUSG00000004558.15	CDS	mmu-miR-206-3p	25.858
Igdcc4	ENSMUSG00000032816.15	3' UTR	mmu-let-7a-5p	25.855
Atp5g3	ENSMUSG00000018770.9	CDS	mmu-miR-133b-3p	25.837
Bgn	ENSMUSG00000031375.17	3' UTR	mmu-miR-214-3p	25.827
Col1a1	ENSMUSG00000001506.10	3' UTR	mmu-miR-27a-3p	25.817
Ttn	ENSMUSG00000051747.15	CDS	mmu-miR-1a-3p	25.735
Tpi1	ENSMUSG00000023456.16	CDS	mmu-miR-133a-3p	25.715
Emp1	ENSMUSG00000030208.15	CDS	mmu-miR-199b-3p	25.663
Fxr1	ENSMUSG00000027680.15	CDS	mmu-miR-133a-3p	25.635
Ttn	ENSMUSG00000051747.15	CDS	mmu-miR-206-3p	25.578
Abca1	ENSMUSG00000015243.4	3' UTR	mmu-miR-33-5p	25.508
Kcnma1	ENSMUSG00000063142.15	3' UTR	mmu-miR-1a-3p	25.498
CT010467.1	ENSMUSG00000106106.3	Noncoding exon	mmu-miR-206-3p	25.471
Aldoa	ENSMUSG00000030695.16	CDS	mmu-miR-29c-3p	25.463
Mybpc1	ENSMUSG00000020061.18	CDS	mmu-miR-133a-3p	25.449
CT010467.1	ENSMUSG00000106106.3	Noncoding exon	mmu-miR-143-3p	25.411
Ttn	ENSMUSG00000051747.15	CDS	mmu-miR-133a-3p	25.384
Jcad	ENSMUSG00000033960.6	3' UTR	mmu-miR-24-3p	25.324
Rn7sk	ENSMUSG00000065037.1	Noncoding exon	mmu-miR-378a-3p	25.323
Ttn	ENSMUSG00000051747.15	CDS	mmu-miR-143-3p	25.316
Otud1	ENSMUSG00000043415.5	CDS	mmu-miR-133a-3p	25.309
Ttn	ENSMUSG00000051747.15	CDS	mmu-miR-23a-3p	25.308
Lmod2	ENSMUSG00000029683.7	CDS	mmu-miR-133a-3p	25.285
Ndufc2	ENSMUSG00000030647.8	CDS	mmu-miR-27a-3p	25.213
Ttn	ENSMUSG00000051747.15	CDS	mmu-miR-133a-3p	25.208
Ttn	ENSMUSG00000051747.15	CDS	mmu-miR-133b-3p	25.194
Car3	ENSMUSG00000027559.5	CDS	mmu-miR-133a-3p	25.187
CT010467.1	ENSMUSG00000106106.3	Noncoding exon	mmu-miR-26a-5p	25.184
Cilp	ENSMUSG00000042254.14	CDS	mmu-miR-133a-3p	25.145
Ttn	ENSMUSG00000051747.15	CDS	mmu-miR-133b-3p	25.137
Myh1	ENSMUSG00000056328.14	CDS	mmu-miR-133b-3p	25.093
Neb	ENSMUSG00000026950.18	CDS	mmu-miR-133a-3p	25.088
mmu-mir-6236	MI0021583	miRNA	mmu-miR-6236	25.075
Col12a1	ENSMUSG00000032332.17	3' UTR	mmu-miR-1a-3p	25.063
Col1a1	ENSMUSG00000001506.10	3' UTR	mmu-miR-124-3p	25.035
Nrap	ENSMUSG00000049134.15	CDS	mmu-miR-206-3p	25.027
Ttn	ENSMUSG00000051747.15	CDS	mmu-miR-24-3p	25.011
Malat1	ENSMUSG00000092341.3	Noncoding exon	mmu-miR-15a-5p	25
Hspb7	ENSMUSG00000006221.7	CDS	mmu-miR-378a-3p	24.973
Tns3	ENSMUSG00000020422.14	3' UTR	mmu-miR-466i-5p	24.957
Tmem106b	ENSMUSG00000029571.14	3' UTR	mmu-miR-1a-3p	24.931
Ttn	ENSMUSG00000051747.15	CDS	mmu-miR-133a-3p	24.91
Srl	ENSMUSG00000022519.14	3' UTR	mmu-miR-1a-3p	24.886
Epas1	ENSMUSG00000024140.10	CDS	mmu-miR-27a-3p	24.883
Mreg	ENSMUSG00000039395.8	CDS	mmu-miR-133a-3p	24.83
Ech1	ENSMUSG00000053898.12	CDS	mmu-miR-22-3p	24.811
CT010467.1	ENSMUSG00000106106.3	Noncoding exon	mmu-miR-128-3p	24.785
Atp1a1	ENSMUSG00000033161.10	CDS	mmu-miR-1a-3p	24.768
CT010467.1	ENSMUSG00000106106.3	Noncoding exon	mmu-miR-29a-3p	24.756
Pygm	ENSMUSG00000032648.14	CDS	mmu-miR-133a-3p	24.737
CT010467.1	ENSMUSG00000106106.3	Noncoding exon	mmu-miR-125b-5p	24.734
CT010467.1	ENSMUSG00000106106.3	Noncoding exon	mmu-miR-23a-3p	24.728
H19	ENSMUSG00000000031.16	Noncoding exon	mmu-miR-29b-3p	24.728
Ryr1	ENSMUSG00000030592.18	CDS	mmu-miR-133a-3p	24.693
Col3a1	ENSMUSG00000026043.18	3' UTR	mmu-let-7a-5p	24.677
Pvalb	ENSMUSG00000005716.16	CDS	mmu-miR-23a-3p	24.63
mt-Nd1	ENSMUSG00000064341.1	CDS	mmu-miR-155-5p	24.603
Gm15564	ENSMUSG00000086324.8	Noncoding exon	mmu-miR-133a-3p	24.591
Igf2	ENSMUSG00000048583.16	5' UTR	mmu-let-7f-5p	24.568
Mrpl42	ENSMUSG00000062981.5	CDS	mmu-miR-133a-3p	24.515
Txnip	ENSMUSG00000038393.14	CDS	mmu-miR-125b-5p	24.507
Otud1	ENSMUSG00000043415.5	3' UTR	mmu-miR-1a-3p	24.497
mt-Nd4	ENSMUSG00000064363.1	CDS	mmu-miR-378a-3p	24.48
Myh1	ENSMUSG00000056328.14	CDS	mmu-miR-206-3p	24.473
Casq1	ENSMUSG00000007122.11	CDS	mmu-miR-23b-3p	24.43
Pgam2	ENSMUSG00000020475.3	CDS	mmu-miR-29c-3p	24.415
Pygm	ENSMUSG00000032648.14	CDS	mmu-miR-133a-3p	24.399
CT010467.1	ENSMUSG00000106106.3	Noncoding exon	mmu-miR-22-3p	24.369
Ttn	ENSMUSG00000051747.15	CDS	mmu-miR-133a-3p	24.357
Map3k20	ENSMUSG00000004085.14	CDS	mmu-miR-206-3p	24.324
mt-Rnr1	ENSMUSG00000064337.1	Noncoding exon	mmu-miR-143-3p	24.322
Ttn	ENSMUSG00000051747.15	CDS	mmu-miR-27b-3p	24.238
CT010467.1	ENSMUSG00000106106.3	Noncoding exon	mmu-miR-133b-3p	24.216
CT010467.1	ENSMUSG00000106106.3	Noncoding exon	mmu-miR-30b-5p	24.214
CT010467.1	ENSMUSG00000106106.3	Noncoding exon	mmu-miR-29a-3p	24.17
Ttn	ENSMUSG00000051747.15	CDS	mmu-miR-133a-3p	24.165
Cltc	ENSMUSG00000047126.17	3' UTR	mmu-miR-133a-3p	24.123
Acta1	ENSMUSG00000031972.5	CDS	mmu-miR-133b-3p	24.12
Otud1	ENSMUSG00000043415.5	CDS	mmu-miR-133a-3p	24.031
Klhl31	ENSMUSG00000044938.8	CDS	mmu-miR-133a-3p	24.015
Col1a2	ENSMUSG00000029661.16	3' UTR	mmu-miR-25-3p	24
Ttn	ENSMUSG00000051747.15	CDS	mmu-miR-378a-3p	23.956
Top2b	ENSMUSG00000017485.11	CDS	mmu-miR-1a-3p	23.955
Tpi1	ENSMUSG00000023456.16	CDS	mmu-miR-133a-3p	23.927
Hspb1	ENSMUSG00000004951.10	CDS	mmu-miR-1a-3p	23.894
mt-Rnr1	ENSMUSG00000064337.1	Noncoding exon	mmu-let-7d-5p	23.893
Cacna1s	ENSMUSG00000026407.17	CDS	mmu-miR-133a-3p	23.873
Atp5c1	ENSMUSG00000025781.14	CDS	mmu-miR-22-3p	23.863
mt-Rnr2	ENSMUSG00000064339.1	Noncoding exon	mmu-miR-378b	23.862
Adam19	ENSMUSG00000011256.16	3' UTR	mmu-miR-26a-5p	23.843
Myh4	ENSMUSG00000057003.12	CDS	mmu-miR-133a-3p	23.841
Gm13835	ENSMUSG00000086922.2	Noncoding exon	mmu-miR-1a-3p	23.818
H19	ENSMUSG00000000031.16	Noncoding exon	mmu-miR-148b-3p	23.779
CT010467.1	ENSMUSG00000106106.3	Noncoding exon	mmu-miR-206-3p	23.777
Otud1	ENSMUSG00000043415.5	3' UTR	mmu-miR-378a-3p	23.74
CT010467.1	ENSMUSG00000106106.3	Noncoding exon	mmu-miR-29b-3p	23.734
Ttn	ENSMUSG00000051747.15	CDS	mmu-miR-133a-3p	23.723
Thbs4	ENSMUSG00000021702.7	CDS	mmu-miR-27a-3p	23.711
Hspa8	ENSMUSG00000015656.17	CDS	mmu-miR-15a-5p	23.685
Flnc	ENSMUSG00000068699.12	CDS	mmu-miR-133b-3p	23.665
Itm2b	ENSMUSG00000022108.8	3' UTR	mmu-miR-143-3p	23.637
Ttn	ENSMUSG00000051747.15	CDS	mmu-miR-26a-5p	23.583
Ttn	ENSMUSG00000051747.15	CDS	mmu-miR-206-3p	23.555
Myh1	ENSMUSG00000056328.14	CDS	mmu-miR-133a-3p	23.553
Gpx3	ENSMUSG00000018339.11	3' UTR	mmu-miR-206-3p	23.542
Xirp2	ENSMUSG00000027022.14	CDS	mmu-miR-133b-3p	23.51
Atp2a1	ENSMUSG00000030730.12	CDS	mmu-miR-206-3p	23.507
CT010467.1	ENSMUSG00000106106.3	Noncoding exon	mmu-miR-17-5p	23.502
Rnf115	ENSMUSG00000028098.13	CDS	mmu-miR-133a-3p	23.489
Gm4707	ENSMUSG00000091831.5	Noncoding exon	mmu-miR-133b-3p	23.476
Tubb4b	ENSMUSG00000036752.4	CDS	mmu-miR-133a-3p	23.437
Ttn	ENSMUSG00000051747.15	CDS	mmu-miR-1a-3p	23.432
Calm1	ENSMUSG00000001175.16	3' UTR	mmu-miR-1a-3p	23.431
mt-Nd1	ENSMUSG00000064341.1	CDS	mmu-miR-133b-3p	23.392
Ccn2	ENSMUSG00000019997.11	3' UTR	mmu-miR-30c-5p	23.358
CT010467.1	ENSMUSG00000106106.3	Noncoding exon	mmu-miR-93-5p	23.341
Des	ENSMUSG00000026208.9	CDS	mmu-miR-27a-3p	23.337
Actn3	ENSMUSG00000006457.4	CDS	mmu-miR-206-3p	23.281
Gm10250	ENSMUSG00000068706.3	Noncoding exon	mmu-miR-133a-3p	23.274
CT010467.1	ENSMUSG00000106106.3	Noncoding exon	mmu-miR-106b-5p	23.272
H19	ENSMUSG00000000031.16	Noncoding exon	mmu-miR-29a-3p	23.248
Ttn	ENSMUSG00000051747.15	CDS	mmu-miR-206-3p	23.236
Cmss1	ENSMUSG00000022748.8	Distal intron	mmu-miR-133a-3p	23.199
CT010467.1	ENSMUSG00000106106.3	Noncoding exon	mmu-miR-143-3p	23.188
Actn2	ENSMUSG00000052374.16	CDS	mmu-miR-133a-3p	23.178
Postn	ENSMUSG00000027750.16	CDS	mmu-miR-15a-5p	23.163
Mylf-ps	ENSMUSG00000113178.1	Noncoding exon	mmu-miR-22-3p	23.116
Myo18b	ENSMUSG00000072720.9	CDS	mmu-miR-206-3p	23.07
Fbxo32	ENSMUSG00000022358.7	3' UTR	mmu-let-7b-5p	23.04
mt-Rnr1	ENSMUSG00000064337.1	Noncoding exon	mmu-miR-133a-3p	23.032
Myh1	ENSMUSG00000056328.14	CDS	mmu-let-7a-5p	23.024
Mat2a	ENSMUSG00000053907.10	CDS	mmu-miR-26a-5p	23.019
Zwint	ENSMUSG00000019923.14	3' UTR	mmu-miR-23b-3p	22.998
Hipk3	ENSMUSG00000027177.14	CDS	mmu-miR-23a-3p	22.987
Otud1	ENSMUSG00000043415.5	CDS	mmu-miR-133a-3p	22.985
Hnrnpu	ENSMUSG00000039630.10	3' UTR	mmu-miR-1a-3p	22.975
Asph	ENSMUSG00000028207.18	3' UTR	mmu-miR-27b-3p	22.892
Ckm	ENSMUSG00000030399.2	CDS	mmu-let-7i-5p	22.851
Ckm	ENSMUSG00000030399.2	CDS	mmu-let-7a-5p	22.831
Col1a1	ENSMUSG00000001506.10	3' UTR	mmu-miR-29b-3p	22.826
Ndufs2	ENSMUSG00000013593.12	CDS	mmu-miR-133a-3p	22.791
Ftl1	ENSMUSG00000050708.16	5' UTR	mmu-miR-133a-3p	22.79
CT010467.1	ENSMUSG00000106106.3	Noncoding exon	mmu-miR-23a-3p	22.774
Tnnc2	ENSMUSG00000017300.9	CDS	mmu-miR-133a-3p	22.764
Atp5b	ENSMUSG00000025393.12	CDS	mmu-miR-133a-3p	22.746
Col5a1	ENSMUSG00000026837.16	CDS	mmu-let-7a-5p	22.703
Dpt	ENSMUSG00000026574.5	3' UTR	mmu-miR-1a-3p	22.698
Ldb3	ENSMUSG00000021798.14	3' UTR	mmu-miR-23a-3p	22.69
Mylpf	ENSMUSG00000030672.12	CDS	mmu-miR-133a-3p	22.659
Col5a2	ENSMUSG00000026042.16	3' UTR	mmu-miR-26b-5p	22.641
H3f3b	ENSMUSG00000016559.14	3' UTR	mmu-miR-1a-3p	22.611
Ttn	ENSMUSG00000051747.15	CDS	mmu-miR-27a-3p	22.599
Acta1	ENSMUSG00000031972.5	3' UTR	mmu-miR-26a-5p	22.595
Prkar1a	ENSMUSG00000020612.16	3' UTR	mmu-miR-26a-5p	22.594
Myh1	ENSMUSG00000056328.14	CDS	mmu-miR-133b-3p	22.591
H19	ENSMUSG00000000031.16	Noncoding exon	mmu-miR-199b-5p	22.506
Usf3	ENSMUSG00000068284.14	CDS	mmu-miR-1a-3p	22.491
Exoc6	ENSMUSG00000053799.8	CDS	mmu-miR-133a-3p	22.456
Tpm1	ENSMUSG00000032366.15	CDS	mmu-miR-145a-5p	22.43
Actb	ENSMUSG00000029580.14	CDS	mmu-let-7a-5p	22.396
Ttn	ENSMUSG00000051747.15	CDS	mmu-miR-1a-3p	22.377
Postn	ENSMUSG00000027750.16	CDS	mmu-let-7a-5p	22.353
Klhl41	ENSMUSG00000075307.3	CDS	mmu-miR-1a-3p	22.348
Myh9	ENSMUSG00000022443.17	3' UTR	mmu-let-7b-5p	22.33
Ttn	ENSMUSG00000051747.15	CDS	mmu-miR-133a-3p	22.3
Ttn	ENSMUSG00000051747.15	CDS	mmu-miR-27a-3p	22.276
CT010467.1	ENSMUSG00000106106.3	Noncoding exon	mmu-miR-24-3p	22.267
Hipk1	ENSMUSG00000008730.17	CDS	mmu-miR-1a-3p	22.23
Car3	ENSMUSG00000027559.5	CDS	mmu-miR-1a-3p	22.225
CT010467.1	ENSMUSG00000106106.3	Noncoding exon	mmu-let-7c-5p	22.17
F830016B08Rik	ENSMUSG00000090942.1	CDS	mmu-miR-1a-3p	22.155
Acta1	ENSMUSG00000031972.5	CDS	mmu-let-7k	22.11
CT010467.1	ENSMUSG00000106106.3	Noncoding exon	mmu-miR-30a-5p	22.106
CT010467.1	ENSMUSG00000106106.3	Noncoding exon	mmu-miR-199b-3p	22.1
Tnnt3	ENSMUSG00000061723.18	CDS	mmu-miR-133a-3p	22.065
Tcp1	ENSMUSG00000068039.13	CDS	mmu-miR-133b-3p	22.049
Lpp	ENSMUSG00000033306.15	3' UTR	mmu-miR-206-3p	22.048
mt-Rnr2	ENSMUSG00000064339.1	Noncoding exon	mmu-let-7b-5p	22.031
Neb	ENSMUSG00000026950.18	CDS	mmu-miR-133b-3p	22.026
Lrrc30	ENSMUSG00000073375.3	3' UTR	mmu-miR-133a-3p	22.015
Cltc	ENSMUSG00000047126.17	3' UTR	mmu-miR-1a-3p	22
Thbs1	ENSMUSG00000040152.8	3' UTR	mmu-let-7i-5p	22
Ckm	ENSMUSG00000030399.2	CDS	mmu-miR-29b-3p	21.988
Ndufc2	ENSMUSG00000030647.8	CDS	mmu-miR-133a-3p	21.967
Hsp90ab1	ENSMUSG00000023944.14	CDS	mmu-miR-133a-3p	21.95
Pdpn	ENSMUSG00000028583.14	3' UTR	mmu-miR-1a-3p	21.949
CT010467.1	ENSMUSG00000106106.3	Noncoding exon	mmu-miR-322-5p	21.944
mt-Nd1	ENSMUSG00000064341.1	CDS	mmu-let-7b-5p	21.922
Casq1	ENSMUSG00000007122.11	CDS	mmu-miR-133a-3p	21.904
Eef2	ENSMUSG00000034994.10	3' UTR	mmu-miR-133a-3p	21.88
Tpi-rs10	ENSMUSG00000117627.1	Noncoding exon	mmu-miR-133a-3p	21.877
Zfp36	ENSMUSG00000044786.6	3' UTR	mmu-miR-27a-3p	21.871
Mdh2	ENSMUSG00000019179.10	CDS	mmu-miR-133a-3p	21.815
Acta1	ENSMUSG00000031972.5	CDS	mmu-miR-1a-3p	21.812
Smtnl1	ENSMUSG00000027077.7	CDS	mmu-miR-133a-3p	21.809
H19	ENSMUSG00000000031.16	Noncoding exon	mmu-let-7f-5p	21.809
Skp1a	ENSMUSG00000036309.14	CDS	mmu-miR-27a-3p	21.753
Myh2	ENSMUSG00000033196.17	CDS	mmu-miR-133b-3p	21.746
Cox4i1	ENSMUSG00000031818.12	CDS	mmu-miR-133a-3p	21.735
mt-Nd1	ENSMUSG00000064341.1	CDS	mmu-miR-411-5p	21.725
Myh4	ENSMUSG00000057003.12	CDS	mmu-miR-1a-3p	21.72
Acta1	ENSMUSG00000031972.5	3' UTR	mmu-let-7b-5p	21.674
Gm49394|Igf2	ENSMUSG00000048583.16||ENSMUSG00000115302.1	3' UTR	mmu-miR-1a-3p	21.658
5430431A17Rik	ENSMUSG00000108322.2	Distal intron (ncRNA)	mmu-let-7b-5p	21.636
Myh4	ENSMUSG00000057003.12	CDS	mmu-miR-29c-3p	21.625
Acta1	ENSMUSG00000031972.5	CDS	mmu-miR-29a-3p	21.617
Actn2	ENSMUSG00000052374.16	CDS	mmu-miR-133a-3p	21.608
Tmcc1	ENSMUSG00000030126.17	3' UTR	mmu-miR-30c-5p	21.594
H19	ENSMUSG00000000031.16	Noncoding exon	mmu-miR-125b-5p	21.575
Ndrg3	ENSMUSG00000027634.14	3' UTR	mmu-miR-1a-3p	21.57
H19	ENSMUSG00000000031.16	Noncoding exon	mmu-miR-1a-3p	21.56
Oip5os1	ENSMUSG00000085438.1	Noncoding exon	mmu-miR-29a-3p	21.546
CT010467.1	ENSMUSG00000106106.3	Noncoding exon	mmu-let-7a-5p	21.495
Rbms1	ENSMUSG00000026970.16	3' UTR	mmu-let-7f-5p	21.468
Atp5md	ENSMUSG00000071528.4	CDS	mmu-miR-133a-3p	21.428
Cyfip1	ENSMUSG00000030447.15	CDS	mmu-miR-26a-5p	21.42
CT010467.1	ENSMUSG00000106106.3	Noncoding exon	mmu-miR-134-5p	21.402
Wdr1	ENSMUSG00000005103.12	CDS	mmu-miR-133a-3p	21.401
CT010467.1	ENSMUSG00000106106.3	Noncoding exon	mmu-let-7b-5p	21.38
Ttn	ENSMUSG00000051747.15	CDS	mmu-let-7b-5p	21.378
Abca1	ENSMUSG00000015243.4	3' UTR	mmu-miR-27a-3p	21.372
Septin2	ENSMUSG00000116048.1||ENSMUSG00000026276.20	3' UTR	mmu-miR-15a-5p	21.348
Atp5a1	ENSMUSG00000025428.15	CDS	mmu-miR-133a-3p	21.328
Fam160a1	ENSMUSG00000051000.17	3' UTR	mmu-miR-26b-5p	21.32
Col5a1	ENSMUSG00000026837.16	CDS	mmu-let-7c-5p	21.311
Ryr1	ENSMUSG00000030592.18	CDS	mmu-miR-133a-3p	21.301
Ttn	ENSMUSG00000051747.15	CDS	mmu-miR-133b-3p	21.295
mt-Rnr1	ENSMUSG00000064337.1	Noncoding exon	mmu-let-7e-5p	21.289
Ckm	ENSMUSG00000030399.2	CDS	mmu-miR-22-3p	21.278
Ttn	ENSMUSG00000051747.15	CDS	mmu-miR-133b-3p	21.253
Myot	ENSMUSG00000024471.12	CDS	mmu-miR-21a-5p	21.249
Myh4	ENSMUSG00000057003.12	CDS	mmu-miR-378a-3p	21.239
CT010467.1	ENSMUSG00000106106.3	Noncoding exon	mmu-let-7a-5p	21.218
Acta1	ENSMUSG00000031972.5	CDS	mmu-miR-133b-3p	21.204
Nctc1	ENSMUSG00000087090.7	Distal intron (ncRNA)	mmu-miR-466i-5p	21.203
Tnni2	ENSMUSG00000031097.15	CDS	mmu-miR-133b-3p	21.202
Lmcd1	ENSMUSG00000057604.9	CDS	mmu-miR-133b-3p	21.201
Neb	ENSMUSG00000026950.18	CDS	mmu-miR-133b-3p	21.187
Acly	ENSMUSG00000020917.17	3' UTR	mmu-miR-27a-3p	21.167
CT010467.1	ENSMUSG00000106106.3	Noncoding exon	mmu-miR-23b-3p	21.153
Ttn	ENSMUSG00000051747.15	CDS	mmu-miR-1a-3p	21.127
Rny3	ENSMUSG00000064945.1	Noncoding exon	mmu-miR-1a-3p	21.075
Synpo2	ENSMUSG00000050315.14	CDS	mmu-miR-30a-5p	21.046
Slc38a2	ENSMUSG00000022462.7	3' UTR	mmu-miR-26a-5p	21.042
Neb	ENSMUSG00000026950.18	CDS	mmu-miR-26a-5p	21.031
CT010467.1	ENSMUSG00000106106.3	Noncoding exon	mmu-miR-16-5p	21.026
Epas1	ENSMUSG00000024140.10	3' UTR	mmu-miR-199a-5p	21.023
Ttn	ENSMUSG00000051747.15	CDS	mmu-miR-133a-3p	21.015
mt-Cytb	ENSMUSG00000064370.1	CDS	mmu-let-7b-5p	21.004
Ttn	ENSMUSG00000051747.15	CDS	mmu-miR-133a-3p	20.985
Fn1	ENSMUSG00000026193.15	CDS	mmu-miR-214-3p	20.974
mt-Rnr2	ENSMUSG00000064339.1	Noncoding exon	mmu-miR-133b-3p	20.962
Fth1	ENSMUSG00000024661.7	CDS	mmu-miR-133a-3p	20.957
Dnajc3	ENSMUSG00000022136.8	3' UTR	mmu-miR-206-3p	20.95
Asb8	ENSMUSG00000048175.13	CDS	mmu-miR-133b-3p	20.944
Hspb6	ENSMUSG00000036854.14	CDS	mmu-miR-378b	20.944
Igdcc4	ENSMUSG00000032816.15	3' UTR	mmu-let-7c-5p	20.932
Ttn	ENSMUSG00000051747.15	CDS	mmu-miR-27a-3p	20.928
Pkm	ENSMUSG00000032294.17	CDS	mmu-miR-22-3p	20.914
CT010467.1	ENSMUSG00000106106.3	Noncoding exon	mmu-miR-195a-5p	20.874
Myot	ENSMUSG00000024471.12	CDS	mmu-miR-133b-3p	20.842
Tpm1	ENSMUSG00000032366.15	CDS	mmu-miR-133a-3p	20.832
Dlc1	ENSMUSG00000031523.16	Distal intron	mmu-miR-206-3p	20.794
CT010467.1	ENSMUSG00000106106.3	Noncoding exon	mmu-let-7c-5p	20.78
Ttn	ENSMUSG00000051747.15	CDS	mmu-miR-1a-3p	20.739
Ttn	ENSMUSG00000051747.15	CDS	mmu-miR-23a-3p	20.719
Ttn	ENSMUSG00000051747.15	CDS	mmu-miR-133b-3p	20.698
CT010467.1	ENSMUSG00000106106.3	Noncoding exon	mmu-miR-30a-5p	20.672
Myh4	ENSMUSG00000057003.12	CDS	mmu-miR-133a-3p	20.652
Fth1	ENSMUSG00000024661.7	CDS	mmu-miR-23b-3p	20.644
Tnrc6b	ENSMUSG00000047888.10	3' UTR	mmu-miR-26a-5p	20.637
Myh1	ENSMUSG00000056328.14	CDS	mmu-let-7f-5p	20.621
Mybpc1	ENSMUSG00000020061.18	CDS	mmu-miR-30a-5p	20.611
H19	ENSMUSG00000000031.16	Noncoding exon	mmu-miR-15a-5p	20.608
Ttn	ENSMUSG00000051747.15	CDS	mmu-miR-26b-5p	20.605
Gnas	ENSMUSG00000027523.20	CDS	mmu-miR-23b-3p	20.571
Cmya5	ENSMUSG00000047419.5	CDS	mmu-miR-24-3p	20.569
Neat1	ENSMUSG00000092274.3	Noncoding exon	mmu-miR-466i-5p	20.566
Myh1	ENSMUSG00000056328.14	CDS	mmu-miR-133a-3p	20.565
Ckm	ENSMUSG00000030399.2	CDS	mmu-miR-23b-3p	20.558
Fbn1	ENSMUSG00000027204.13	CDS	mmu-let-7c-5p	20.549
Azin1	ENSMUSG00000037458.15	3' UTR	mmu-miR-1a-3p	20.531
Mylpf	ENSMUSG00000030672.12	CDS	mmu-miR-206-3p	20.503
Postn	ENSMUSG00000027750.16	CDS	mmu-miR-214-3p	20.472
Stard7	ENSMUSG00000027367.16	3' UTR	mmu-miR-133a-3p	20.469
Mylpf	ENSMUSG00000030672.12	CDS	mmu-miR-365-3p	20.457
Otud1	ENSMUSG00000043415.5	3' UTR	mmu-miR-19b-3p	20.443
Tob1	ENSMUSG00000037573.5	CDS	mmu-miR-133a-3p	20.441
Selenop	ENSMUSG00000064373.12	3' UTR	mmu-miR-1a-3p	20.438
Fbn1	ENSMUSG00000027204.13	CDS	mmu-let-7a-5p	20.438
Nedd4	ENSMUSG00000032216.15	3' UTR	mmu-miR-30c-5p	20.417
Col1a1	ENSMUSG00000001506.10	3' UTR	mmu-miR-378a-3p	20.393
Synpo2l	ENSMUSG00000039376.13	CDS	mmu-miR-1a-3p	20.376
Ttn	ENSMUSG00000051747.15	CDS	mmu-miR-133a-3p	20.374
Canx	ENSMUSG00000020368.15	3' UTR	mmu-miR-22-3p	20.371
Ttn	ENSMUSG00000051747.15	CDS	mmu-miR-133a-3p	20.343
Lrrc2	ENSMUSG00000032495.8	CDS	mmu-miR-206-3p	20.331
Obscn	ENSMUSG00000061462.18	CDS	mmu-miR-133a-3p	20.32
Zwint	ENSMUSG00000019923.14	3' UTR	mmu-miR-23a-3p	20.317
Pde4b	ENSMUSG00000028525.16	CDS	mmu-miR-26a-5p	20.316
CT010467.1	ENSMUSG00000106106.3	Noncoding exon	mmu-miR-29b-3p	20.28
Actc1	ENSMUSG00000068614.7	3' UTR	mmu-miR-30e-5p	20.24
Ttn	ENSMUSG00000051747.15	CDS	mmu-miR-27a-3p	20.222
Myh1	ENSMUSG00000056328.14	CDS	mmu-miR-133a-3p	20.165
Cct4	ENSMUSG00000007739.10	CDS	mmu-miR-1a-3p	20.16
Trim72	ENSMUSG00000042828.12	CDS	mmu-miR-1a-3p	20.133
Ttn	ENSMUSG00000051747.15	CDS	mmu-miR-133b-3p	20.117
H1f2	ENSMUSG00000036181.2	CDS	mmu-miR-133a-3p	20.116
Car3	ENSMUSG00000027559.5	CDS	mmu-miR-133b-3p	20.102
Mylpf	ENSMUSG00000030672.12	CDS	mmu-miR-27b-3p	20.059
Myot	ENSMUSG00000024471.12	CDS	mmu-miR-133a-3p	20.053
Tpm2	ENSMUSG00000028464.16	CDS	mmu-miR-133a-3p	20.045
Ttn	ENSMUSG00000051747.15	CDS	mmu-miR-133b-3p	20.039
Tnnt3	ENSMUSG00000061723.18	CDS	mmu-miR-1a-3p	20.022
mt-Co1	ENSMUSG00000064351.1	CDS	mmu-miR-199b-3p	20.021
Atp6v0e	ENSMUSG00000015575.15	3' UTR	mmu-miR-26a-5p	20.008
Ahnak	ENSMUSG00000069833.13	CDS	mmu-miR-133a-3p	19.989
Ttn	ENSMUSG00000051747.15	CDS	mmu-miR-1a-3p	19.976
Ttn	ENSMUSG00000051747.15	CDS	mmu-miR-133a-3p	19.965
mt-Rnr1	ENSMUSG00000064337.1	Noncoding exon	mmu-miR-98-5p	19.954
Mapk6	ENSMUSG00000042688.16	5' UTR	mmu-miR-1a-3p	19.948
mmu-mir-342	MI0000627	miRNA	mmu-miR-466i-5p	19.936
Slc6a8	ENSMUSG00000019558.14	CDS	mmu-miR-1a-3p	19.901
mt-Rnr2	ENSMUSG00000064339.1	Noncoding exon	mmu-let-7b-5p	19.853
CT010467.1	ENSMUSG00000106106.3	Noncoding exon	mmu-miR-486b-5p	19.852
Ttn	ENSMUSG00000051747.15	CDS	mmu-let-7c-5p	19.842
Nes	ENSMUSG00000004891.16	CDS	mmu-miR-133a-3p	19.84
Mybpc2	ENSMUSG00000038670.11	CDS	mmu-miR-133a-3p	19.834
H19	ENSMUSG00000000031.16	Noncoding exon	mmu-miR-15a-5p	19.833
Actb	ENSMUSG00000029580.14	CDS	mmu-let-7b-5p	19.831
Fhl1	ENSMUSG00000023092.16	CDS	mmu-miR-133b-3p	19.831
Obscn	ENSMUSG00000061462.18	CDS	mmu-miR-133a-3p	19.83
Vamp2	ENSMUSG00000020894.16	3' UTR	mmu-miR-133a-3p	19.768
CT010467.1	ENSMUSG00000106106.3	Noncoding exon	mmu-let-7a-5p	19.762
Tomm70a	ENSMUSG00000022752.9	CDS	mmu-miR-23a-3p	19.759
Myh4	ENSMUSG00000057003.12	CDS	mmu-miR-27a-3p	19.741
Nedd4	ENSMUSG00000032216.15	CDS	mmu-miR-1a-3p	19.701
CT010467.1	ENSMUSG00000106106.3	Noncoding exon	mmu-miR-125b-5p	19.672
Airn	ENSMUSG00000078247.5	Distal intron (ncRNA)	mmu-miR-206-3p	19.667
Igfbp7	ENSMUSG00000036256.13	CDS	mmu-miR-24-3p	19.633
CT010467.1	ENSMUSG00000106106.3	Noncoding exon	mmu-miR-15a-5p	19.618
Ttn	ENSMUSG00000051747.15	CDS	mmu-miR-30b-5p	19.608
Actb	ENSMUSG00000029580.14	CDS	mmu-miR-27a-3p	19.597
Gm5276	ENSMUSG00000105452.1	Noncoding exon	mmu-miR-133a-3p	19.595
Spop	ENSMUSG00000057522.15	5' UTR	mmu-miR-466i-5p	19.581
Ttn	ENSMUSG00000051747.15	CDS	mmu-miR-26a-5p	19.575
Tmbim6	ENSMUSG00000023010.15	3' UTR	mmu-miR-27a-3p	19.551
Ldhb	ENSMUSG00000030246.12	CDS	mmu-miR-1a-3p	19.543
Coa5	ENSMUSG00000026112.7	3' UTR	mmu-miR-466i-5p	19.54
5430431A17Rik	ENSMUSG00000108322.2	Distal intron (ncRNA)	mmu-miR-214-3p	19.54
CT010467.1	ENSMUSG00000106106.3	Noncoding exon	mmu-let-7c-5p	19.537
CT010467.1	ENSMUSG00000106106.3	Noncoding exon	mmu-miR-1a-3p	19.503
Sdha	ENSMUSG00000021577.14	CDS	mmu-miR-133a-3p	19.499
Col5a1	ENSMUSG00000026837.16	CDS	mmu-miR-133a-3p	19.493
CT010467.1	ENSMUSG00000106106.3	Noncoding exon	mmu-miR-196a-5p	19.484
CT010467.1	ENSMUSG00000106106.3	Noncoding exon	mmu-miR-127-3p	19.46
Ckm	ENSMUSG00000030399.2	CDS	mmu-miR-133a-3p	19.441
Neb	ENSMUSG00000026950.18	CDS	mmu-miR-206-3p	19.408
Ttn	ENSMUSG00000051747.15	CDS	mmu-miR-26a-5p	19.4
Eno3	ENSMUSG00000060600.15	CDS	mmu-miR-133b-3p	19.39
Ckm	ENSMUSG00000030399.2	CDS	mmu-let-7f-5p	19.378
Pon2	ENSMUSG00000032667.17	3' UTR	mmu-miR-466i-5p	19.363
CT010467.1	ENSMUSG00000106106.3	Noncoding exon	mmu-miR-365-3p	19.343
CT010467.1	ENSMUSG00000106106.3	Noncoding exon	mmu-miR-199b-3p	19.342
Plxnd1	ENSMUSG00000030123.15	3' UTR	mmu-miR-27b-3p	19.316
H19	ENSMUSG00000000031.16	Noncoding exon	mmu-miR-29c-3p	19.316
Ttn	ENSMUSG00000051747.15	CDS	mmu-miR-133b-3p	19.288
Des	ENSMUSG00000026208.9	CDS	mmu-miR-23a-3p	19.283
CT010467.1	ENSMUSG00000106106.3	Noncoding exon	mmu-let-7c-5p	19.27
Hspa9	ENSMUSG00000024359.10	CDS	mmu-miR-133b-3p	19.228
Fn1	ENSMUSG00000026193.15	CDS	mmu-miR-195a-5p	19.221
Acta1	ENSMUSG00000031972.5	CDS	mmu-miR-24-3p	19.206
Atp5g3	ENSMUSG00000018770.9	CDS	mmu-miR-26a-5p	19.205
Esyt2	ENSMUSG00000021171.8	3' UTR	mmu-miR-21a-5p	19.168
Sfrp1	ENSMUSG00000031548.7	3' UTR	mmu-miR-27a-3p	19.121
Postn	ENSMUSG00000027750.16	CDS	mmu-miR-133b-3p	19.078
Acta1	ENSMUSG00000031972.5	CDS	mmu-miR-29c-3p	19.07
Ttn	ENSMUSG00000051747.15	CDS	mmu-miR-133a-3p	19.031
Gabarap	ENSMUSG00000018567.14	CDS	mmu-miR-1a-3p	19.029
Malat1	ENSMUSG00000092341.3	Noncoding exon	mmu-miR-709	19.021
Clip1	ENSMUSG00000049550.17	CDS	mmu-miR-133a-3p	19.021
Myh4	ENSMUSG00000057003.12	CDS	mmu-miR-22-3p	19.017
Col4a2	ENSMUSG00000031503.13	3' UTR	mmu-let-7c-5p	19.013
tRNA-Leu-CAG-4-1	tRNA-Leu-CAG-4-1	tRNA	mmu-miR-3963	19
CT010467.1	ENSMUSG00000106106.3	Noncoding exon	mmu-miR-30d-5p	18.971
Cyb5r3	ENSMUSG00000018042.18	CDS	mmu-let-7c-5p	18.964
CT010467.1	ENSMUSG00000106106.3	Noncoding exon	mmu-miR-199a-5p	18.934
Agl	ENSMUSG00000033400.14	CDS	mmu-miR-133a-3p	18.904
Ldha	ENSMUSG00000063229.15	CDS	mmu-miR-133a-3p	18.902
Ttn	ENSMUSG00000051747.15	CDS	mmu-miR-133a-3p	18.898
Myh4	ENSMUSG00000057003.12	CDS	mmu-miR-378b	18.893
Neb	ENSMUSG00000026950.18	CDS	mmu-miR-1a-3p	18.888
Hspb7	ENSMUSG00000006221.7	3' UTR	mmu-miR-206-3p	18.872
CT010467.1	ENSMUSG00000106106.3	Noncoding exon	mmu-miR-133b-3p	18.864
Ttn	ENSMUSG00000051747.15	CDS	mmu-miR-23a-3p	18.852
Mybpc2	ENSMUSG00000038670.11	CDS	mmu-miR-133a-3p	18.85
Btg2	ENSMUSG00000020423.6	3' UTR	mmu-miR-27b-3p	18.849
mt-Rnr2	ENSMUSG00000064339.1	Noncoding exon	mmu-miR-27a-3p	18.842
Atp1b1	ENSMUSG00000026576.12	CDS	mmu-miR-133a-3p	18.837
Col1a1	ENSMUSG00000001506.10	3' UTR	mmu-miR-206-3p	18.808
Tnni2	ENSMUSG00000031097.15	CDS	mmu-miR-206-3p	18.782
CT010467.1	ENSMUSG00000106106.3	Noncoding exon	mmu-let-7b-5p	18.778
Neb	ENSMUSG00000026950.18	CDS	mmu-miR-30c-5p	18.77
Marchf6	ENSMUSG00000039100.10	CDS	mmu-miR-27a-3p	18.763
Asph	ENSMUSG00000028207.18	3' UTR	mmu-miR-27a-3p	18.756
CT010467.1	ENSMUSG00000106106.3	Noncoding exon	mmu-miR-126a-3p	18.711
Cmya5	ENSMUSG00000047419.5	CDS	mmu-miR-24-3p	18.698
H19	ENSMUSG00000000031.16	Noncoding exon	mmu-miR-22-3p	18.696
Stradb	ENSMUSG00000026027.13	CDS	mmu-miR-26a-5p	18.685
Pfkm	ENSMUSG00000033065.14	CDS	mmu-miR-29a-3p	18.673
Myh1	ENSMUSG00000056328.14	CDS	mmu-miR-1a-3p	18.671
Synpo2l	ENSMUSG00000039376.13	CDS	mmu-miR-206-3p	18.656
Ldb3	ENSMUSG00000021798.14	CDS	mmu-miR-133a-3p	18.652
H19	ENSMUSG00000000031.16	Noncoding exon	mmu-miR-19a-3p	18.627
CT010467.1	ENSMUSG00000106106.3	Noncoding exon	mmu-miR-30b-5p	18.615
Bag3	ENSMUSG00000030847.8	CDS	mmu-miR-133a-3p	18.612
Ttn	ENSMUSG00000051747.15	CDS	mmu-miR-133a-3p	18.572
Neb	ENSMUSG00000026950.18	CDS	mmu-miR-27b-3p	18.557
Acta1	ENSMUSG00000031972.5	3' UTR	mmu-let-7i-5p	18.556
CT010467.1	ENSMUSG00000106106.3	Noncoding exon	mmu-miR-378a-3p	18.549
Nrap	ENSMUSG00000049134.15	CDS	mmu-miR-27a-3p	18.512
Tnnt3	ENSMUSG00000061723.18	CDS	mmu-miR-22-3p	18.501
Malat1	ENSMUSG00000092341.3	Noncoding exon	mmu-miR-133a-3p	18.499
CT010467.1	ENSMUSG00000106106.3	Noncoding exon	mmu-miR-497a-5p	18.475
Myh1	ENSMUSG00000056328.14	CDS	mmu-miR-24-3p	18.448
Ttn	ENSMUSG00000051747.15	CDS	mmu-miR-1a-3p	18.448
H19	ENSMUSG00000000031.16	Noncoding exon	mmu-let-7a-5p	18.413
Capn3	ENSMUSG00000079110.12	CDS	mmu-miR-133a-3p	18.408
Acta1	ENSMUSG00000031972.5	CDS	mmu-miR-27a-3p	18.387
Podxl	ENSMUSG00000025608.9	3' UTR	mmu-miR-199a-5p	18.385
CT010467.1	ENSMUSG00000106106.3	Noncoding exon	mmu-miR-16-5p	18.381
Acta1	ENSMUSG00000031972.5	CDS	mmu-miR-133a-3p	18.381
Acta1	ENSMUSG00000031972.5	CDS	mmu-miR-133b-3p	18.371
Myh1	ENSMUSG00000056328.14	CDS	mmu-miR-133a-3p	18.35
Ttn	ENSMUSG00000051747.15	CDS	mmu-miR-26a-5p	18.322
Pcgf3	ENSMUSG00000033623.13	3' UTR	mmu-miR-133a-3p	18.28
H19	ENSMUSG00000000031.16	Noncoding exon	mmu-miR-29b-3p	18.271
Ugp2	ENSMUSG00000001891.16	CDS	mmu-miR-133a-3p	18.27
Cox6c	ENSMUSG00000014313.15	CDS	mmu-miR-1a-3p	18.255
Nrap	ENSMUSG00000049134.15	CDS	mmu-miR-1a-3p	18.255
Lnpep	ENSMUSG00000023845.7	3' UTR	mmu-miR-23a-3p	18.244
H3f3b	ENSMUSG00000016559.14	3' UTR	mmu-miR-22-3p	18.241
Casq1	ENSMUSG00000007122.11	3' UTR	mmu-miR-24-3p	18.209
Tpm1	ENSMUSG00000032366.15	Distal intron	mmu-miR-206-3p	18.201
Ak1	ENSMUSG00000026817.14	CDS	mmu-miR-133a-3p	18.182
Myom2	ENSMUSG00000031461.4	CDS	mmu-miR-133a-3p	18.175
Myadm	ENSMUSG00000068566.12	3' UTR	mmu-miR-466i-5p	18.173
mt-Nd5	ENSMUSG00000064367.1	CDS	mmu-miR-133a-3p	18.173
Ttn	ENSMUSG00000051747.15	CDS	mmu-miR-133b-3p	18.161
Malat1	ENSMUSG00000092341.3	Noncoding exon	mmu-miR-195a-5p	18.156
Ttn	ENSMUSG00000051747.15	CDS	mmu-miR-133a-3p	18.152
Nufip2	ENSMUSG00000037857.16	3' UTR	mmu-miR-466i-5p	18.141
Des	ENSMUSG00000026208.9	CDS	mmu-miR-378a-3p	18.104
Jund	ENSMUSG00000071076.6	CDS	mmu-miR-22-3p	18.051
mt-Rnr2	ENSMUSG00000064339.1	Noncoding exon	mmu-miR-26a-5p	18.036
Ppp2cb	ENSMUSG00000009630.10	3' UTR	mmu-miR-133a-3p	18.029
Pygm	ENSMUSG00000032648.14	CDS	mmu-miR-133b-3p	17.997
Cmss1	ENSMUSG00000022748.8	Distal intron	mmu-miR-2137	17.991
Ccdc50	ENSMUSG00000038127.15	3' UTR	mmu-miR-1a-3p	17.965
CT010467.1	ENSMUSG00000106106.3	Noncoding exon	mmu-miR-378b	17.96
Snx18	ENSMUSG00000042364.11	3' UTR	mmu-miR-133a-3p	17.956
Pdlim3	ENSMUSG00000031636.7	CDS	mmu-miR-206-3p	17.934
Myh8	ENSMUSG00000055775.16	CDS	mmu-miR-133a-3p	17.933
Lnpep	ENSMUSG00000023845.7	3' UTR	mmu-miR-26a-5p	17.922
Nrap	ENSMUSG00000049134.15	CDS	mmu-miR-133a-3p	17.916
CT010467.1	ENSMUSG00000106106.3	Noncoding exon	mmu-miR-30d-5p	17.905
Blcap	ENSMUSG00000067787.10	3' UTR	mmu-miR-23a-3p	17.901
Ogn	ENSMUSG00000021390.6	3' UTR	mmu-miR-27a-3p	17.898
Myom2	ENSMUSG00000031461.4	CDS	mmu-miR-133a-3p	17.896
Ttn	ENSMUSG00000051747.15	CDS	mmu-miR-133b-3p	17.892
Myl1	ENSMUSG00000061816.15	Distal intron	mmu-miR-1a-3p	17.883
Nes	ENSMUSG00000004891.16	CDS	mmu-miR-133a-3p	17.87
Atp5o	ENSMUSG00000022956.11	CDS	mmu-miR-133a-3p	17.864
mt-Rnr2	ENSMUSG00000064339.1	Noncoding exon	mmu-miR-22-3p	17.859
Dnaja2	ENSMUSG00000031701.6	3' UTR	mmu-miR-133a-3p	17.857
Pygm	ENSMUSG00000032648.14	CDS	mmu-miR-1a-3p	17.846
Tnni2	ENSMUSG00000031097.15	3' splice site	mmu-miR-133a-3p	17.836
Tnks2	ENSMUSG00000024811.11	3' UTR	mmu-miR-1a-3p	17.827
Myh1	ENSMUSG00000056328.14	CDS	mmu-miR-127-3p	17.814
Hspb8	ENSMUSG00000041548.4	CDS	mmu-miR-133a-3p	17.812
Ccng1	ENSMUSG00000020326.7	CDS	mmu-miR-27a-3p	17.805
Col5a1	ENSMUSG00000026837.16	CDS	mmu-miR-16-5p	17.788
Glul	ENSMUSG00000026473.16	CDS	mmu-miR-133a-3p	17.785
Tcp1	ENSMUSG00000068039.13	CDS	mmu-miR-133a-3p	17.784
Ckm	ENSMUSG00000030399.2	CDS	mmu-let-7a-5p	17.776
CT010467.1	ENSMUSG00000106106.3	Noncoding exon	mmu-miR-378a-3p	17.716
Neb	ENSMUSG00000026950.18	CDS	mmu-miR-133b-3p	17.708
mt-Rnr2	ENSMUSG00000064339.1	Noncoding exon	mmu-miR-125b-5p	17.703
CT010467.1	ENSMUSG00000106106.3	Noncoding exon	mmu-miR-140-3p	17.702
Col1a1	ENSMUSG00000001506.10	CDS	mmu-miR-33-5p	17.685
Tnnt3	ENSMUSG00000061723.18	CDS	mmu-miR-145a-5p	17.68
H19	ENSMUSG00000000031.16	Noncoding exon	mmu-miR-196a-5p	17.669
mt-Rnr2	ENSMUSG00000064339.1	Noncoding exon	mmu-miR-24-3p	17.631
Eif4a2	ENSMUSG00000022884.16	CDS	mmu-miR-133a-3p	17.63
Eef2	ENSMUSG00000034994.10	CDS	mmu-miR-133a-3p	17.625
Thbs1	ENSMUSG00000040152.8	CDS	mmu-miR-125b-5p	17.611
Tnnc2	ENSMUSG00000017300.9	CDS	mmu-miR-133a-3p	17.607
Acta1	ENSMUSG00000031972.5	CDS	mmu-miR-1a-3p	17.599
Clta	ENSMUSG00000028478.18	3' UTR	mmu-miR-133a-3p	17.596
Casq1	ENSMUSG00000007122.11	CDS	mmu-let-7a-5p	17.583
Pfkm	ENSMUSG00000033065.14	CDS	mmu-miR-26a-5p	17.581
Zfp91	ENSMUSG00000024695.16	3' UTR	mmu-miR-206-3p	17.577
Actb	ENSMUSG00000029580.14	CDS	mmu-miR-23a-3p	17.565
CT010467.1	ENSMUSG00000106106.3	Noncoding exon	mmu-miR-133a-3p	17.564
Actn2	ENSMUSG00000052374.16	Distal intron	mmu-miR-206-3p	17.561
Tmod4	ENSMUSG00000005628.12	CDS	mmu-miR-133a-3p	17.561
Myh1	ENSMUSG00000056328.14	CDS	mmu-miR-133a-3p	17.531
Coq8a	ENSMUSG00000026489.13	CDS	mmu-miR-29a-3p	17.526
Des	ENSMUSG00000026208.9	CDS	mmu-miR-206-3p	17.52
Atp5b	ENSMUSG00000025393.12	CDS	mmu-miR-133a-3p	17.509
mmu-mir-6236	MI0021583	miRNA	mmu-miR-6236	17.509
Lmod2	ENSMUSG00000029683.7	CDS	mmu-miR-133a-3p	17.503
Ndrg3	ENSMUSG00000027634.14	3' UTR	mmu-miR-206-3p	17.499
Tmem38b	ENSMUSG00000028420.13	3' UTR	mmu-miR-1a-3p	17.493
Mtpn	ENSMUSG00000029840.8	3' UTR	mmu-miR-1a-3p	17.481
CT010467.1	ENSMUSG00000106106.3	Noncoding exon	mmu-miR-124-3p	17.48
Ubc	ENSMUSG00000008348.9	CDS	mmu-miR-1a-3p	17.475
Cct6a	ENSMUSG00000029447.11	CDS	mmu-miR-133a-3p	17.447
Ckm	ENSMUSG00000030399.2	CDS	mmu-miR-133b-3p	17.434
Dynlt3	ENSMUSG00000031176.8	3' UTR	mmu-miR-133a-3p	17.389
Car3	ENSMUSG00000027559.5	CDS	mmu-miR-133a-3p	17.374
Neb	ENSMUSG00000026950.18	CDS	mmu-miR-27a-3p	17.37
B3gnt2	ENSMUSG00000051650.11	CDS	mmu-miR-26a-5p	17.35
Ttn	ENSMUSG00000051747.15	3' UTR	mmu-miR-1a-3p	17.344
Malat1	ENSMUSG00000092341.3	Noncoding exon	mmu-miR-199b-3p	17.34
Myh1	ENSMUSG00000056328.14	CDS	mmu-miR-133b-3p	17.305
Ttn	ENSMUSG00000051747.15	CDS	mmu-miR-133a-3p	17.299
Calm2	ENSMUSG00000036438.14	3' UTR	mmu-miR-206-3p	17.286
Sparc	ENSMUSG00000018593.13	3' UTR	mmu-miR-16-5p	17.279
H19	ENSMUSG00000000031.16	Noncoding exon	mmu-miR-127-3p	17.252
Col3a1	ENSMUSG00000026043.18	CDS	mmu-miR-27b-3p	17.243
CT010467.1	ENSMUSG00000106106.3	Noncoding exon	mmu-miR-154-5p	17.233
Gigyf1	ENSMUSG00000029714.11	3' UTR	mmu-miR-30c-5p	17.233
Ttn	ENSMUSG00000051747.15	CDS	mmu-miR-133a-3p	17.22
Ndufa10	ENSMUSG00000026260.12	CDS	mmu-miR-133a-3p	17.216
CT010467.1	ENSMUSG00000106106.3	Noncoding exon	mmu-let-7d-5p	17.161
mt-Rnr1	ENSMUSG00000064337.1	Noncoding exon	mmu-miR-206-3p	17.161
Eno3	ENSMUSG00000060600.15	CDS	mmu-miR-1a-3p	17.145
mt-Rnr1	ENSMUSG00000064337.1	Noncoding exon	mmu-miR-378a-3p	17.145
Flnc	ENSMUSG00000068699.12	CDS	mmu-miR-22-3p	17.127
Vamp2	ENSMUSG00000020894.16	3' UTR	mmu-miR-1a-3p	17.098
Emp1	ENSMUSG00000030208.15	3' UTR	mmu-miR-133a-3p	17.074
Mdh1	ENSMUSG00000020321.16	CDS	mmu-miR-206-3p	17.072
Rhot1	ENSMUSG00000017686.17	CDS	mmu-miR-1a-3p	17.071
Fcgr3	ENSMUSG00000059498.13	CDS	mmu-miR-142a-3p	17.053
Nedd4	ENSMUSG00000032216.15	CDS	mmu-miR-133b-3p	17.051
Myf6	ENSMUSG00000035923.4	CDS	mmu-miR-133a-3p	17.031
CT010467.1	ENSMUSG00000106106.3	Noncoding exon	mmu-miR-21a-5p	17.018
CT010467.1	ENSMUSG00000106106.3	Noncoding exon	mmu-miR-103-3p	16.999
Bag3	ENSMUSG00000030847.8	CDS	mmu-miR-133a-3p	16.994
Foxo1	ENSMUSG00000044167.6	Distal intron	mmu-miR-466i-5p	16.987
Azin1	ENSMUSG00000037458.15	3' UTR	mmu-miR-133a-3p	16.972
Ttn	ENSMUSG00000051747.15	CDS	mmu-miR-206-3p	16.958
Eno3	ENSMUSG00000060600.15	CDS	mmu-miR-206-3p	16.942
Hadh	ENSMUSG00000027984.8	CDS	mmu-miR-133a-3p	16.934
Col3a1	ENSMUSG00000026043.18	3' UTR	mmu-let-7i-5p	16.928
Ttn	ENSMUSG00000051747.15	CDS	mmu-miR-27a-3p	16.927
Fcho2	ENSMUSG00000041685.16	CDS	mmu-let-7f-5p	16.923
Meg3	ENSMUSG00000021268.17	5' splice site (ncRNA)	mmu-miR-206-3p	16.914
Myh1	ENSMUSG00000056328.14	CDS	mmu-miR-133a-3p	16.91
Xirp2	ENSMUSG00000027022.14	CDS	mmu-let-7d-5p	16.909
Qk	ENSMUSG00000062078.15	3' UTR	mmu-miR-1a-3p	16.904
Tpm2	ENSMUSG00000028464.16	CDS	mmu-miR-26a-5p	16.889
Zbtb20	ENSMUSG00000022708.16	3' UTR	mmu-miR-27a-3p	16.878
Neb	ENSMUSG00000026950.18	CDS	mmu-miR-206-3p	16.848
Neb	ENSMUSG00000026950.18	CDS	mmu-miR-133b-3p	16.841
Zfp106	ENSMUSG00000027288.16	CDS	mmu-miR-24-3p	16.828
Pgm1	ENSMUSG00000025791.18	CDS	mmu-miR-206-3p	16.828
Ndufb5	ENSMUSG00000027673.12	CDS	mmu-miR-133a-3p	16.819
Tpm1	ENSMUSG00000032366.15	CDS	mmu-miR-1a-3p	16.816
Srp72	ENSMUSG00000036323.14	3' UTR	mmu-miR-1a-3p	16.807
Map3k20	ENSMUSG00000004085.14	CDS	mmu-miR-1a-3p	16.803
Hspb7	ENSMUSG00000006221.7	CDS	mmu-miR-133a-3p	16.802
Ndufs2	ENSMUSG00000013593.12	CDS	mmu-miR-133b-3p	16.801
Slc25a4	ENSMUSG00000031633.4	CDS	mmu-miR-133a-3p	16.788
Myh1	ENSMUSG00000056328.14	CDS	mmu-let-7d-5p	16.782
Npepps	ENSMUSG00000001441.13	CDS	mmu-miR-133a-3p	16.775
Ttn	ENSMUSG00000051747.15	CDS	mmu-miR-133a-3p	16.772
Csrp2	ENSMUSG00000020186.7	CDS	mmu-miR-133a-3p	16.76
Ccdc50	ENSMUSG00000038127.15	3' UTR	mmu-miR-22-3p	16.745
H19	ENSMUSG00000000031.16	Noncoding exon	mmu-let-7c-5p	16.732
Neb	ENSMUSG00000026950.18	CDS	mmu-miR-133a-3p	16.727
Myh4	ENSMUSG00000057003.12	CDS	mmu-miR-133b-3p	16.724
Igf2	ENSMUSG00000048583.16	5' UTR	mmu-let-7b-5p	16.724
CT010467.1	ENSMUSG00000106106.3	Noncoding exon	mmu-let-7f-5p	16.709
Fbn1	ENSMUSG00000027204.13	CDS	mmu-let-7f-5p	16.703
Cul4a	ENSMUSG00000031446.14	CDS	mmu-miR-133a-3p	16.695
Vamp2	ENSMUSG00000020894.16	3' UTR	mmu-miR-206-3p	16.682
Adam19	ENSMUSG00000011256.16	3' UTR	mmu-miR-466i-5p	16.676
Col3a1	ENSMUSG00000026043.18	3' UTR	mmu-let-7d-5p	16.667
Car3	ENSMUSG00000027559.5	CDS	mmu-miR-133b-3p	16.663
CT010467.1	ENSMUSG00000106106.3	Noncoding exon	mmu-miR-199a-5p	16.653
Casq1	ENSMUSG00000007122.11	CDS	mmu-miR-29a-3p	16.645
Ugp2	ENSMUSG00000001891.16	CDS	mmu-miR-27a-3p	16.621
Ckmt2	ENSMUSG00000021622.3	CDS	mmu-miR-30a-5p	16.613
Pygm	ENSMUSG00000032648.14	CDS	mmu-miR-22-3p	16.609
Itgb1	ENSMUSG00000025809.15	3' UTR	mmu-miR-101c	16.602
Hnrnpa2b1	ENSMUSG00000004980.16	CDS	mmu-miR-133a-3p	16.586
Col1a1	ENSMUSG00000001506.10	3' UTR	mmu-miR-133a-3p	16.572
Peak1	ENSMUSG00000074305.9	Distal intron	mmu-miR-1a-3p	16.564
CT010467.1	ENSMUSG00000106106.3	Noncoding exon	mmu-let-7i-5p	16.563
Kctd12	ENSMUSG00000098557.1	3' UTR	mmu-miR-142a-3p	16.556
Atp5mpl	ENSMUSG00000021290.6	CDS	mmu-miR-133a-3p	16.541
mt-Nd1	ENSMUSG00000064341.1	CDS	mmu-miR-27a-3p	16.539
Col6a1	ENSMUSG00000001119.7	CDS	mmu-miR-16-5p	16.527
Pim1	ENSMUSG00000024014.8	3' UTR	mmu-miR-26a-5p	16.517
Lum	ENSMUSG00000036446.5	CDS	mmu-miR-1a-3p	16.516
Cacfd1	ENSMUSG00000015488.14	3' UTR	mmu-miR-466i-5p	16.511
Rgs2	ENSMUSG00000026360.9	3' UTR	mmu-miR-206-3p	16.472
Ttn	ENSMUSG00000051747.15	CDS	mmu-miR-128-3p	16.449
Slmap	ENSMUSG00000021870.17	3' UTR	mmu-miR-26a-5p	16.424
Map1b	ENSMUSG00000052727.6	3' UTR	mmu-miR-27a-3p	16.421
Gm5950	ENSMUSG00000111730.1	Noncoding exon	mmu-miR-133a-3p	16.414
Serbp1	ENSMUSG00000036371.6	CDS	mmu-miR-133a-3p	16.408
Actn2	ENSMUSG00000052374.16	CDS	mmu-miR-27a-3p	16.405
Lmcd1	ENSMUSG00000057604.9	Distal intron	mmu-miR-206-3p	16.399
CT010467.1	ENSMUSG00000106106.3	Noncoding exon	mmu-let-7a-5p	16.392
Fn1	ENSMUSG00000026193.15	CDS	mmu-miR-206-3p	16.367
CT010467.1	ENSMUSG00000106106.3	Noncoding exon	mmu-miR-142a-3p	16.333
Mylpf	ENSMUSG00000030672.12	CDS	mmu-miR-23a-3p	16.298
Amotl1	ENSMUSG00000013076.17	3' UTR	mmu-miR-466i-5p	16.298
Ttn	ENSMUSG00000051747.15	CDS	mmu-miR-22-3p	16.288
Ttn	ENSMUSG00000051747.15	CDS	mmu-miR-23b-3p	16.278
Myh1	ENSMUSG00000056328.14	CDS	mmu-miR-133b-3p	16.271
Rragd	ENSMUSG00000028278.14	3' UTR	mmu-miR-133a-3p	16.261
CT010467.1	ENSMUSG00000106106.3	Noncoding exon	mmu-let-7c-5p	16.25
CT010467.1	ENSMUSG00000106106.3	Noncoding exon	mmu-miR-27b-3p	16.244
Myh4	ENSMUSG00000057003.12	CDS	mmu-miR-29a-3p	16.239
CT010467.1	ENSMUSG00000106106.3	Noncoding exon	mmu-miR-99a-5p	16.227
Col1a2	ENSMUSG00000029661.16	CDS	mmu-miR-101c	16.225
CT010467.1	ENSMUSG00000106106.3	Noncoding exon	mmu-miR-23a-3p	16.181
Aldoa	ENSMUSG00000030695.16	CDS	mmu-miR-378b	16.179
Ckm	ENSMUSG00000030399.2	CDS	mmu-let-7f-5p	16.169
Xirp2	ENSMUSG00000027022.14	CDS	mmu-miR-30a-5p	16.152
Ttn	ENSMUSG00000051747.15	CDS	mmu-miR-21a-5p	16.146
CT010467.1	ENSMUSG00000106106.3	Noncoding exon	mmu-miR-128-3p	16.143
Atp1b2	ENSMUSG00000041329.13	3' UTR	mmu-miR-206-3p	16.132
Dnmt3a	ENSMUSG00000020661.15	3' UTR	mmu-miR-1a-3p	16.128
Ttn	ENSMUSG00000051747.15	CDS	mmu-miR-133a-3p	16.127
Csde1	ENSMUSG00000068823.10	5' UTR	mmu-let-7f-5p	16.11
Etfdh	ENSMUSG00000027809.14	CDS	mmu-miR-1a-3p	16.096
Mybpc1	ENSMUSG00000020061.18	CDS	mmu-miR-30e-5p	16.081
Hyou1	ENSMUSG00000032115.14	3' UTR	mmu-miR-199b-3p	16.064
Col1a1	ENSMUSG00000001506.10	3' UTR	mmu-let-7f-5p	16.044
Pdzrn3	ENSMUSG00000035357.17	Distal intron	mmu-miR-206-3p	16.037
Ttn	ENSMUSG00000051747.15	CDS	mmu-miR-133a-3p	16.035
Csde1	ENSMUSG00000068823.10	5' UTR	mmu-let-7a-5p	16.033
Col1a1	ENSMUSG00000001506.10	3' UTR	mmu-miR-206-3p	16.024
Col1a1	ENSMUSG00000001506.10	3' UTR	mmu-miR-29c-3p	16.018
Dusp1	ENSMUSG00000024190.7	3' UTR	mmu-miR-101c	16.007
Rcan1	ENSMUSG00000022951.16	CDS	mmu-miR-133b-3p	16.004
Ampd2	ENSMUSG00000027889.17	5' UTR	mmu-miR-5126	16
Aldoart1	ENSMUSG00000059343.4	CDS	mmu-miR-365-3p	16
Col3a1	ENSMUSG00000026043.18	3' UTR	mmu-let-7g-5p	15.989
Vegfa	ENSMUSG00000023951.18	3' UTR	mmu-miR-466i-5p	15.97
Lgals1	ENSMUSG00000068220.6	CDS	mmu-let-7c-5p	15.969
Rhoq	ENSMUSG00000024143.15	3' UTR	mmu-miR-125b-5p	15.962
Chmp2a	ENSMUSG00000033916.5	CDS	mmu-miR-133a-3p	15.955
Ndrg2	ENSMUSG00000004558.15	CDS	mmu-miR-133b-3p	15.954
Actc1	ENSMUSG00000068614.7	CDS	mmu-miR-133a-3p	15.937
Ttn	ENSMUSG00000051747.15	CDS	mmu-miR-133b-3p	15.934
Aopep	ENSMUSG00000021458.17	Distal intron	mmu-miR-206-3p	15.93
Hexb	ENSMUSG00000021665.9	Distal intron	mmu-miR-133a-5p	15.929
Acta1	ENSMUSG00000031972.5	CDS	mmu-miR-378a-3p	15.927
Atp5h	ENSMUSG00000034566.10	CDS	mmu-miR-26a-5p	15.899
Col1a1	ENSMUSG00000001506.10	CDS	mmu-miR-15a-5p	15.897
Atp2a1	ENSMUSG00000030730.12	CDS	mmu-miR-133b-3p	15.88
Rab1b	ENSMUSG00000024870.6	CDS	mmu-miR-133a-3p	15.879
Cxcl12	ENSMUSG00000061353.11	3' UTR	mmu-miR-23a-3p	15.868
Car3	ENSMUSG00000027559.5	CDS	mmu-miR-133a-3p	15.866
Rtn4	ENSMUSG00000020458.16	CDS	mmu-miR-1a-3p	15.865
Plin4	ENSMUSG00000002831.14	3' UTR	mmu-miR-206-3p	15.861
Mb	ENSMUSG00000018893.15	CDS	mmu-miR-378a-3p	15.857
Qk	ENSMUSG00000062078.15	3' UTR	mmu-miR-199b-3p	15.856
Vldlr	ENSMUSG00000024924.14	CDS	mmu-miR-26a-5p	15.854
Atp5b	ENSMUSG00000025393.12	CDS	mmu-miR-133a-3p	15.849
mt-Rnr1	ENSMUSG00000064337.1	Noncoding exon	mmu-let-7d-5p	15.837
Atp5j2	ENSMUSG00000038690.15	CDS	mmu-miR-22-3p	15.831
mt-Rnr2	ENSMUSG00000064339.1	Noncoding exon	mmu-miR-23a-3p	15.8
Ccn2	ENSMUSG00000019997.11	3' UTR	mmu-miR-21a-5p	15.79
Ndufa6	ENSMUSG00000022450.6	CDS	mmu-miR-133a-3p	15.772
Neb	ENSMUSG00000026950.18	CDS	mmu-let-7f-5p	15.763
Eif3i	ENSMUSG00000028798.16	CDS	mmu-miR-206-3p	15.756
Peg3	ENSMUSG00000002265.17	3' UTR	mmu-miR-1a-3p	15.746
Adipor1	ENSMUSG00000026457.14	3' UTR	mmu-miR-206-3p	15.717
Fn1	ENSMUSG00000026193.15	CDS	mmu-miR-125b-5p	15.714
Myh3	ENSMUSG00000020908.14	CDS	mmu-miR-26a-5p	15.714
Rho	ENSMUSG00000030324.8	CDS	mmu-miR-124-3p	15.705
Itm2a	ENSMUSG00000031239.5	CDS	mmu-miR-1a-3p	15.703
Tomm70a	ENSMUSG00000022752.9	CDS	mmu-miR-23b-3p	15.702
mt-Rnr2	ENSMUSG00000064339.1	Noncoding exon	mmu-let-7a-5p	15.696
Prrc2c	ENSMUSG00000040225.15	CDS	mmu-miR-133a-3p	15.667
Bag3	ENSMUSG00000030847.8	CDS	mmu-miR-133b-3p	15.664
Ank3	ENSMUSG00000069601.14	3' UTR	mmu-miR-1a-3p	15.655
Ptpn4	ENSMUSG00000026384.13	3' UTR	mmu-miR-1a-3p	15.654
Aldoa	ENSMUSG00000030695.16	CDS	mmu-miR-26b-5p	15.654
Tnni2	ENSMUSG00000031097.15	CDS	mmu-miR-133a-3p	15.647
Tnnt3	ENSMUSG00000061723.18	CDS	mmu-miR-133a-3p	15.639
Atp1a1	ENSMUSG00000033161.10	CDS	mmu-miR-206-3p	15.628
mt-Co1	ENSMUSG00000064351.1	CDS	mmu-miR-1a-3p	15.627
CT010467.1	ENSMUSG00000106106.3	Noncoding exon	mmu-miR-378a-3p	15.602
Gm26740	ENSMUSG00000097705.1	Distal intron (ncRNA)	mmu-miR-466i-5p	15.6
Txlnb	ENSMUSG00000039891.6	CDS	mmu-miR-378a-3p	15.597
Myh4	ENSMUSG00000057003.12	CDS	mmu-miR-29b-3p	15.576
Adamts2	ENSMUSG00000036545.9	3' UTR	mmu-miR-466i-5p	15.571
Myh2	ENSMUSG00000033196.17	CDS	mmu-miR-27a-3p	15.569
Postn	ENSMUSG00000027750.16	CDS	mmu-miR-27a-3p	15.566
H19	ENSMUSG00000000031.16	Noncoding exon	mmu-miR-130b-3p	15.566
Cmss1	ENSMUSG00000022748.8	Distal intron	mmu-miR-23a-3p	15.541
mt-Nd4	ENSMUSG00000064363.1	CDS	mmu-let-7b-5p	15.535
Xirp2	ENSMUSG00000027022.14	CDS	mmu-miR-133a-3p	15.529
Myh1	ENSMUSG00000056328.14	CDS	mmu-let-7c-5p	15.524
Neb	ENSMUSG00000026950.18	CDS	mmu-let-7c-5p	15.523
Xirp2	ENSMUSG00000027022.14	5' UTR	mmu-miR-133a-3p	15.508
Ttn	ENSMUSG00000051747.15	CDS	mmu-miR-27b-3p	15.507
H19	ENSMUSG00000000031.16	Noncoding exon	mmu-miR-29a-3p	15.499
Col5a1	ENSMUSG00000026837.16	CDS	mmu-miR-199b-3p	15.493
CT010467.1	ENSMUSG00000106106.3	Noncoding exon	mmu-miR-30b-5p	15.461
Ttn	ENSMUSG00000051747.15	CDS	mmu-miR-26a-5p	15.461
Myh4	ENSMUSG00000057003.12	CDS	mmu-miR-133b-3p	15.458
mt-Nd4	ENSMUSG00000064363.1	CDS	mmu-miR-466i-5p	15.451
Sgk1	ENSMUSG00000019970.15	3' UTR	mmu-miR-206-3p	15.446
Ttn	ENSMUSG00000051747.15	CDS	mmu-miR-26a-5p	15.442
Eln	ENSMUSG00000029675.12	CDS	mmu-miR-29a-3p	15.436
Actb	ENSMUSG00000029580.14	CDS	mmu-let-7f-5p	15.431
CT010467.1	ENSMUSG00000106106.3	Noncoding exon	mmu-miR-145a-5p	15.423
Mcl1	ENSMUSG00000038612.16	3' UTR	mmu-miR-29a-3p	15.406
Ttn	ENSMUSG00000051747.15	CDS	mmu-miR-27a-3p	15.398
Dmd	ENSMUSG00000045103.19	Distal intron	mmu-miR-1a-3p	15.381
Mylk4	ENSMUSG00000044951.17	3' UTR	mmu-miR-1a-3p	15.362
Gm45719	ENSMUSG00000108940.1	Noncoding exon	mmu-miR-214-3p	15.354
Wnk1	ENSMUSG00000045962.16	3' UTR	mmu-miR-27a-3p	15.35
CT010467.1	ENSMUSG00000106106.3	Noncoding exon	mmu-let-7b-5p	15.344
Pygm	ENSMUSG00000032648.14	CDS	mmu-miR-22-3p	15.333
CT010467.1	ENSMUSG00000106106.3	Noncoding exon	mmu-let-7g-5p	15.331
Acta1	ENSMUSG00000031972.5	CDS	mmu-miR-133b-3p	15.331
Synpo2l	ENSMUSG00000039376.13	3' UTR	mmu-miR-1a-3p	15.327
Slc25a4	ENSMUSG00000031633.4	CDS	mmu-miR-29a-3p	15.322
Bgn	ENSMUSG00000031375.17	CDS	mmu-miR-27a-3p	15.32
Ttn	ENSMUSG00000051747.15	CDS	mmu-miR-24-3p	15.316
Casq1	ENSMUSG00000007122.11	CDS	mmu-miR-29b-3p	15.315
Rn7sk	ENSMUSG00000065037.1	Noncoding exon	mmu-miR-206-3p	15.31
Cmss1	ENSMUSG00000022748.8	Distal intron	mmu-miR-1a-3p	15.245
Col4a2	ENSMUSG00000031503.13	3' UTR	mmu-let-7a-5p	15.222
Trim63	ENSMUSG00000028834.13	3' UTR	mmu-miR-101c	15.213
Fn1	ENSMUSG00000026193.15	CDS	mmu-miR-133a-3p	15.208
Synpo2	ENSMUSG00000050315.14	CDS	mmu-miR-30c-5p	15.188
Myh2	ENSMUSG00000033196.17	CDS	mmu-miR-133a-3p	15.183
Myom2	ENSMUSG00000031461.4	CDS	mmu-miR-1a-3p	15.165
Malat1	ENSMUSG00000092341.3	Noncoding exon	mmu-miR-378a-5p	15.159
Myh1	ENSMUSG00000056328.14	CDS	mmu-miR-26a-5p	15.157
Neb	ENSMUSG00000026950.18	CDS	mmu-miR-30a-5p	15.15
Acta1	ENSMUSG00000031972.5	CDS	mmu-miR-1a-3p	15.148
Col1a1	ENSMUSG00000001506.10	CDS	mmu-miR-16-5p	15.135
CT010467.1	ENSMUSG00000106106.3	Noncoding exon	mmu-miR-196b-5p	15.125
Myh2	ENSMUSG00000033196.17	CDS	mmu-miR-27b-3p	15.113
Serp1	ENSMUSG00000027808.8	3' UTR	mmu-miR-1a-3p	15.104
Psmc2	ENSMUSG00000028932.8	CDS	mmu-miR-1a-3p	15.103
Ttn	ENSMUSG00000051747.15	CDS	mmu-miR-133a-3p	15.098
Ckm	ENSMUSG00000030399.2	CDS	mmu-miR-149-5p	15.098
Hadha	ENSMUSG00000025745.12	CDS	mmu-miR-133a-3p	15.096
H19	ENSMUSG00000000031.16	Noncoding exon	mmu-miR-195a-5p	15.092
Atp2a1	ENSMUSG00000030730.12	CDS	mmu-miR-133a-3p	15.09
Hk2	ENSMUSG00000000628.10	CDS	mmu-miR-133a-3p	15.071
Aldoa	ENSMUSG00000030695.16	CDS	mmu-miR-193a-3p	15.061
mt-Nd4	ENSMUSG00000064363.1	CDS	mmu-miR-466i-5p	15.055
Myh1	ENSMUSG00000056328.14	CDS	mmu-miR-29a-3p	15.048
mt-Nd4	ENSMUSG00000064363.1	CDS	mmu-miR-1a-3p	15.042
Eda2r	ENSMUSG00000034457.10	5' UTR	mmu-let-7f-5p	15.017
Il31ra	ENSMUSG00000050377.8	Distal intron	mmu-miR-23b-3p	15.007
Ttn	ENSMUSG00000051747.15	CDS	mmu-miR-26b-5p	15.007
Rtn4	ENSMUSG00000020458.16	CDS	mmu-miR-320-3p	15
Col5a1	ENSMUSG00000026837.16	CDS	mmu-let-7b-5p	15
CT010467.1	ENSMUSG00000106106.3	Noncoding exon	mmu-miR-149-5p	14.998
Myh1	ENSMUSG00000056328.14	CDS	mmu-miR-378a-3p	14.992
mt-Rnr1	ENSMUSG00000064337.1	Noncoding exon	mmu-miR-21a-5p	14.988
mt-Rnr1	ENSMUSG00000064337.1	Noncoding exon	mmu-let-7f-5p	14.985
Rtn4	ENSMUSG00000020458.16	CDS	mmu-miR-24-3p	14.973
Rbms1	ENSMUSG00000026970.16	3' UTR	mmu-let-7a-5p	14.966
Pvalb	ENSMUSG00000005716.16	CDS	mmu-miR-378a-3p	14.964
Adssl1	ENSMUSG00000011148.14	CDS	mmu-miR-133a-3p	14.944
Ttn	ENSMUSG00000051747.15	CDS	mmu-miR-133b-3p	14.934
Mylpf	ENSMUSG00000030672.12	CDS	mmu-miR-133a-3p	14.93
Sdha	ENSMUSG00000021577.14	CDS	mmu-miR-133a-3p	14.928
Srl	ENSMUSG00000022519.14	3' UTR	mmu-miR-27a-3p	14.922
Ubr1	ENSMUSG00000027272.5	3' UTR	mmu-miR-24-3p	14.916
Myom2	ENSMUSG00000031461.4	CDS	mmu-miR-133a-3p	14.909
Col6a3	ENSMUSG00000048126.16	3' UTR	mmu-miR-29b-3p	14.903
mt-Rnr1	ENSMUSG00000064337.1	Noncoding exon	mmu-miR-466i-5p	14.891
Xirp2	ENSMUSG00000027022.14	CDS	mmu-let-7e-5p	14.886
Tpm2	ENSMUSG00000028464.16	CDS	mmu-miR-133a-3p	14.875
Ctnnb1	ENSMUSG00000006932.17	CDS	mmu-miR-22-3p	14.847
Txnl1	ENSMUSG00000024583.3	CDS	mmu-miR-199a-5p	14.833
Tns3	ENSMUSG00000020422.14	3' UTR	mmu-miR-133a-3p	14.831
Vim	ENSMUSG00000026728.9	CDS	mmu-miR-15a-5p	14.825
Ncor1	ENSMUSG00000018501.17	CDS	mmu-miR-1a-3p	14.824
Pcbp1	ENSMUSG00000051695.6	CDS	mmu-miR-133a-3p	14.82
Sgk1	ENSMUSG00000019970.15	3' UTR	mmu-miR-133b-3p	14.818
Hspb7	ENSMUSG00000006221.7	3' UTR	mmu-miR-1a-3p	14.807
Ldha	ENSMUSG00000063229.15	CDS	mmu-miR-23a-3p	14.792
Mybpc1	ENSMUSG00000020061.18	CDS	mmu-miR-30b-5p	14.788
Cemip2	ENSMUSG00000024754.13	3' UTR	mmu-let-7a-5p	14.784
Cap1	ENSMUSG00000028656.14	3' UTR	mmu-miR-206-3p	14.782
Myh1	ENSMUSG00000056328.14	CDS	mmu-miR-133a-3p	14.769
Tead1	ENSMUSG00000055320.18	Distal intron	mmu-miR-466i-5p	14.769
CT010467.1	ENSMUSG00000106106.3	Noncoding exon	mmu-miR-16-5p	14.768
Ogn	ENSMUSG00000021390.6	3' UTR	mmu-miR-27b-3p	14.752
Ttn	ENSMUSG00000051747.15	CDS	mmu-miR-206-3p	14.75
Actb	ENSMUSG00000029580.14	CDS	mmu-miR-21a-5p	14.745
Actn2	ENSMUSG00000052374.16	CDS	mmu-miR-24-3p	14.736
Serpinf1	ENSMUSG00000000753.15	CDS	mmu-miR-1a-3p	14.725
Igf2	ENSMUSG00000048583.16	CDS	mmu-miR-503-5p	14.722
Fh1	ENSMUSG00000026526.14	CDS	mmu-miR-29a-3p	14.72
Eif4g2	ENSMUSG00000005610.17	3' UTR	mmu-let-7c-5p	14.715
Grtp1	ENSMUSG00000038515.10	3' UTR	mmu-miR-206-3p	14.714
Psap	ENSMUSG00000004207.14	CDS	mmu-miR-21a-5p	14.702
Ttn	ENSMUSG00000051747.15	CDS	mmu-miR-145a-5p	14.702
H19	ENSMUSG00000000031.16	Noncoding exon	mmu-miR-142a-3p	14.698
Prune2	ENSMUSG00000039126.10	CDS	mmu-miR-206-3p	14.696
Klhl31	ENSMUSG00000044938.8	CDS	mmu-miR-206-3p	14.696
Fstl1	ENSMUSG00000022816.11	CDS	mmu-let-7b-5p	14.682
Zfp385b	ENSMUSG00000027016.17	CDS	mmu-miR-206-3p	14.674
Coa5	ENSMUSG00000026112.7	3' UTR	mmu-miR-27b-3p	14.667
Gm23130	ENSMUSG00000077440.1	Noncoding exon	mmu-miR-26b-5p	14.651
C1qb	ENSMUSG00000036905.8	CDS	mmu-miR-16-5p	14.641
Wfs1	ENSMUSG00000039474.13	3' UTR	mmu-miR-466i-5p	14.64
Fstl1	ENSMUSG00000022816.11	3' UTR	mmu-miR-29a-3p	14.636
Ttn	ENSMUSG00000051747.15	CDS	mmu-miR-133a-3p	14.622
Slf2	ENSMUSG00000036097.8	3' UTR	mmu-miR-466i-5p	14.619
Pgm1	ENSMUSG00000025791.18	CDS	mmu-miR-133a-3p	14.617
CT010467.1	ENSMUSG00000106106.3	Noncoding exon	mmu-miR-142a-3p	14.606
Ndufs7	ENSMUSG00000020153.14	CDS	mmu-miR-133a-3p	14.605
Atp2a1	ENSMUSG00000030730.12	CDS	mmu-miR-133b-3p	14.598
Ccn2	ENSMUSG00000019997.11	3' UTR	mmu-miR-26a-5p	14.595
Actn2	ENSMUSG00000052374.16	Distal intron	mmu-miR-378a-3p	14.595
Apobec2	ENSMUSG00000040694.4	CDS	mmu-miR-1a-3p	14.579
Ttn	ENSMUSG00000051747.15	CDS	mmu-miR-27a-3p	14.564
Myh2	ENSMUSG00000033196.17	CDS	mmu-miR-206-3p	14.56
Ttn	ENSMUSG00000051747.15	CDS	mmu-miR-133a-3p	14.542
Dmpk	ENSMUSG00000030409.16	3' UTR	mmu-miR-1a-3p	14.54
Ttn	ENSMUSG00000051747.15	CDS	mmu-miR-206-3p	14.537
mt-Rnr1	ENSMUSG00000064337.1	Noncoding exon	mmu-miR-199b-3p	14.534
Foxo1	ENSMUSG00000044167.6	Distal intron	mmu-miR-1a-3p	14.532
Mybpc1	ENSMUSG00000020061.18	CDS	mmu-miR-30d-5p	14.531
CT010467.1	ENSMUSG00000106106.3	Noncoding exon	mmu-miR-1839-5p	14.531
Cnn3	ENSMUSG00000053931.11	CDS	mmu-miR-1a-3p	14.511
Myh1	ENSMUSG00000056328.14	CDS	mmu-miR-133b-3p	14.491
Rbm24	ENSMUSG00000038132.6	3' UTR	mmu-miR-26a-5p	14.471
Myh1	ENSMUSG00000056328.14	CDS	mmu-miR-143-3p	14.453
Cacnb1	ENSMUSG00000020882.17	CDS	mmu-miR-133a-3p	14.446
H19	ENSMUSG00000000031.16	Noncoding exon	mmu-miR-22-3p	14.443
CT010467.1	ENSMUSG00000106106.3	Noncoding exon	mmu-miR-125b-5p	14.441
H19	ENSMUSG00000000031.16	Noncoding exon	mmu-miR-99b-5p	14.44
Tgfbr3	ENSMUSG00000029287.14	3' UTR	mmu-miR-27a-3p	14.427
5430431A17Rik	ENSMUSG00000108322.2	Distal intron (ncRNA)	mmu-let-7c-5p	14.403
Tulp4	ENSMUSG00000034377.10	5' UTR	mmu-miR-26a-5p	14.378
Smtnl1	ENSMUSG00000027077.7	CDS	mmu-miR-133b-3p	14.375
Myh1	ENSMUSG00000056328.14	CDS	mmu-miR-133b-3p	14.374
Ttn	ENSMUSG00000051747.15	CDS	mmu-miR-26a-5p	14.364
Hipk3	ENSMUSG00000027177.14	CDS	mmu-miR-23b-3p	14.331
Phka1	ENSMUSG00000034055.16	3' UTR	mmu-miR-133a-3p	14.323
Gm7784	ENSMUSG00000097920.1	Noncoding exon	mmu-miR-133a-3p	14.315
Gm5867	ENSMUSG00000043484.3	Noncoding exon	mmu-miR-133a-3p	14.315
mt-Cytb	ENSMUSG00000064370.1	CDS	mmu-let-7a-5p	14.315
Myh1	ENSMUSG00000056328.14	CDS	mmu-miR-29a-3p	14.307
H19	ENSMUSG00000000031.16	Noncoding exon	mmu-miR-152-3p	14.306
Thbs4	ENSMUSG00000021702.7	CDS	mmu-miR-27a-3p	14.305
Smarca5	ENSMUSG00000031715.14	CDS	mmu-miR-29a-3p	14.3
Cldn12	ENSMUSG00000046798.14	3' UTR	mmu-miR-24-3p	14.278
Col4a1	ENSMUSG00000031502.11	CDS	mmu-miR-29a-3p	14.276
CT010467.1	ENSMUSG00000106106.3	Noncoding exon	mmu-miR-133a-5p	14.239
Ckm	ENSMUSG00000030399.2	CDS	mmu-let-7b-5p	14.236
Ttn	ENSMUSG00000051747.15	3' UTR	mmu-miR-206-3p	14.229
Ttn	ENSMUSG00000051747.15	CDS	mmu-miR-133a-3p	14.217
Ampd1	ENSMUSG00000070385.12	CDS	mmu-miR-1a-3p	14.206
Lmo7	ENSMUSG00000033060.16	CDS	mmu-miR-133a-3p	14.197
Psmc6	ENSMUSG00000021832.8	CDS	mmu-miR-133a-3p	14.187
Plec	ENSMUSG00000022565.15	3' UTR	mmu-miR-24-3p	14.169
CT010467.1	ENSMUSG00000106106.3	Noncoding exon	mmu-miR-16-5p	14.162
Trp53inp2	ENSMUSG00000038375.15	3' UTR	mmu-miR-1a-3p	14.16
CT010467.1	ENSMUSG00000106106.3	Noncoding exon	mmu-let-7c-5p	14.159
Col1a2	ENSMUSG00000029661.16	CDS	mmu-miR-199b-3p	14.149
CT010467.1	ENSMUSG00000106106.3	Noncoding exon	mmu-miR-30a-5p	14.14
Rps3	ENSMUSG00000030744.13	CDS	mmu-miR-378a-3p	14.134
Ttn	ENSMUSG00000051747.15	CDS	mmu-miR-1a-3p	14.131
CT010467.1	ENSMUSG00000106106.3	Noncoding exon	mmu-miR-29a-3p	14.129
Atp5a1	ENSMUSG00000025428.15	CDS	mmu-miR-206-3p	14.126
CT010467.1	ENSMUSG00000106106.3	Noncoding exon	mmu-miR-199b-3p	14.123
Flnc	ENSMUSG00000068699.12	CDS	mmu-miR-1a-3p	14.1
Ppp2ca	ENSMUSG00000020349.4	CDS	mmu-miR-133a-3p	14.098
Mb	ENSMUSG00000018893.15	CDS	mmu-miR-22-3p	14.094
Itgb1	ENSMUSG00000025809.15	3' UTR	mmu-miR-133a-3p	14.085
Ttn	ENSMUSG00000051747.15	CDS	mmu-miR-26a-5p	14.072
mt-Rnr1	ENSMUSG00000064337.1	Noncoding exon	mmu-let-7e-5p	14.07
Srl	ENSMUSG00000022519.14	CDS	mmu-miR-133a-3p	14.053
Postn	ENSMUSG00000027750.16	CDS	mmu-miR-199b-3p	14.047
Ckm	ENSMUSG00000030399.2	CDS	mmu-let-7a-5p	14.038
Sik1	ENSMUSG00000024042.7	CDS	mmu-let-7b-5p	14.025
CT010467.1	ENSMUSG00000106106.3	Noncoding exon	mmu-miR-195a-5p	14.022
CT010467.1	ENSMUSG00000106106.3	Noncoding exon	mmu-let-7g-5p	14.014
Fstl1	ENSMUSG00000022816.11	CDS	mmu-let-7c-5p	14.004
Usp15	ENSMUSG00000020124.10	CDS	mmu-miR-1a-3p	14
Zbtb20	ENSMUSG00000022708.16	CDS	mmu-miR-1a-3p	14
Tnfrsf12a	ENSMUSG00000023905.15	3' UTR	mmu-miR-19b-3p	14
Rnf115	ENSMUSG00000028098.13	CDS	mmu-miR-133b-3p	14
Casq1	ENSMUSG00000007122.11	CDS	mmu-miR-133a-3p	13.995
Neb	ENSMUSG00000026950.18	CDS	mmu-let-7f-5p	13.989
Art1	ENSMUSG00000030996.8	CDS	mmu-let-7d-5p	13.979
H19	ENSMUSG00000000031.16	Noncoding exon	mmu-miR-301a-3p	13.979
Neb	ENSMUSG00000026950.18	CDS	mmu-miR-206-3p	13.971
Actc1	ENSMUSG00000068614.7	3' UTR	mmu-miR-30a-5p	13.969
Neb	ENSMUSG00000026950.18	CDS	mmu-miR-133b-3p	13.968
Mcl1	ENSMUSG00000038612.16	3' UTR	mmu-miR-133b-3p	13.96
Col1a2	ENSMUSG00000029661.16	CDS	mmu-let-7c-5p	13.959
H19	ENSMUSG00000000031.16	Noncoding exon	mmu-miR-195a-5p	13.956
CT010467.1	ENSMUSG00000106106.3	Noncoding exon	mmu-miR-128-3p	13.949
Col1a2	ENSMUSG00000029661.16	CDS	mmu-miR-195a-5p	13.944
Col1a2	ENSMUSG00000029661.16	CDS	mmu-miR-199b-3p	13.931
Adam17	ENSMUSG00000052593.16	3' UTR	mmu-miR-26a-5p	13.926
Ttn	ENSMUSG00000051747.15	CDS	mmu-miR-133a-3p	13.924
Mybpc1	ENSMUSG00000020061.18	CDS	mmu-miR-133a-3p	13.919
Klhl41	ENSMUSG00000075307.3	CDS	mmu-miR-1a-3p	13.912
Mon2	ENSMUSG00000034602.15	3' UTR	mmu-miR-1a-3p	13.908
Actb	ENSMUSG00000029580.14	CDS	mmu-let-7b-5p	13.906
Aldoa	ENSMUSG00000030695.16	3' UTR	mmu-miR-497a-5p	13.897
CT010467.1	ENSMUSG00000106106.3	Noncoding exon	mmu-miR-30e-5p	13.895
Col1a1	ENSMUSG00000001506.10	CDS	mmu-miR-92a-3p	13.883
CT010467.1	ENSMUSG00000106106.3	Noncoding exon	mmu-miR-99a-5p	13.878
Cdk8	ENSMUSG00000029635.15	Distal intron	mmu-miR-133b-3p	13.875
Camk1d	ENSMUSG00000039145.16	Distal intron	mmu-miR-152-3p	13.865
Cilp	ENSMUSG00000042254.14	CDS	mmu-miR-214-3p	13.865
Ywhae	ENSMUSG00000020849.13	CDS	mmu-miR-1a-3p	13.848
CT010467.1	ENSMUSG00000106106.3	Noncoding exon	mmu-miR-142a-5p	13.847
Col3a1	ENSMUSG00000026043.18	CDS	mmu-miR-125b-5p	13.845
Pik3ca	ENSMUSG00000027665.13	CDS	mmu-miR-1a-3p	13.838
Ttn	ENSMUSG00000051747.15	CDS	mmu-miR-133a-3p	13.829
Myo18b	ENSMUSG00000072720.9	CDS	mmu-miR-1a-3p	13.829
Atp6v1h	ENSMUSG00000033793.12	CDS	mmu-miR-1a-3p	13.824
Ttn	ENSMUSG00000051747.15	CDS	mmu-miR-27b-3p	13.788
Mybpc1	ENSMUSG00000020061.18	CDS	mmu-miR-133a-3p	13.785
Tomm70a	ENSMUSG00000022752.9	CDS	mmu-miR-22-3p	13.781
Prkar1a	ENSMUSG00000020612.16	3' UTR	mmu-miR-26b-5p	13.776
Fhl1	ENSMUSG00000023092.16	CDS	mmu-miR-133b-3p	13.771
Ttn	ENSMUSG00000051747.15	CDS	mmu-miR-133b-3p	13.77
CT010467.1	ENSMUSG00000106106.3	Noncoding exon	mmu-miR-133b-3p	13.764
Eno3	ENSMUSG00000060600.15	CDS	mmu-miR-133b-3p	13.743
Ddx5	ENSMUSG00000020719.14	3' UTR	mmu-miR-1a-3p	13.739
Ank3	ENSMUSG00000069601.14	3' UTR	mmu-miR-206-3p	13.72
Rpl4	ENSMUSG00000032399.8	CDS	mmu-miR-133a-3p	13.715
CT010467.1	ENSMUSG00000106106.3	Noncoding exon	mmu-miR-20a-5p	13.707
Neb	ENSMUSG00000026950.18	CDS	mmu-miR-26a-5p	13.703
Slc25a4	ENSMUSG00000031633.4	CDS	mmu-miR-29b-3p	13.703
Hsp90ab1	ENSMUSG00000023944.14	CDS	mmu-miR-1a-3p	13.699
Synm	ENSMUSG00000030554.16	CDS	mmu-miR-133a-3p	13.694
Gdi2	ENSMUSG00000021218.10	CDS	mmu-miR-206-3p	13.691
Kif1b	ENSMUSG00000063077.15	3' UTR	mmu-miR-133a-3p	13.686
Igip	ENSMUSG00000110185.2	5' UTR	mmu-miR-133a-3p	13.681
Ak1	ENSMUSG00000026817.14	CDS	mmu-miR-1a-3p	13.667
Flnc	ENSMUSG00000068699.12	CDS	mmu-miR-378a-3p	13.659
Mybpc1	ENSMUSG00000020061.18	CDS	mmu-miR-30c-5p	13.654
Ldha	ENSMUSG00000063229.15	CDS	mmu-miR-133a-3p	13.653
Atp5b	ENSMUSG00000025393.12	CDS	mmu-miR-206-3p	13.637
Cdk8	ENSMUSG00000029635.15	Distal intron	mmu-miR-133a-3p	13.634
Cox7b	ENSMUSG00000031231.4	CDS	mmu-miR-133a-3p	13.631
Rbms1	ENSMUSG00000026970.16	3' UTR	mmu-let-7g-5p	13.584
Col1a1	ENSMUSG00000001506.10	CDS	mmu-let-7b-5p	13.583
Rpl3-ps1	ENSMUSG00000084349.3	Noncoding exon	mmu-miR-133a-3p	13.583
Car3	ENSMUSG00000027559.5	CDS	mmu-miR-133a-3p	13.58
Actb	ENSMUSG00000029580.14	CDS	mmu-miR-126a-3p	13.555
CT010467.1	ENSMUSG00000106106.3	Noncoding exon	mmu-miR-181a-5p	13.554
mt-Nd5	ENSMUSG00000064367.1	CDS	mmu-let-7b-5p	13.548
Ttn	ENSMUSG00000051747.15	CDS	mmu-miR-133a-3p	13.51
Amfr	ENSMUSG00000031751.14	3' UTR	mmu-miR-214-3p	13.509
Usp25	ENSMUSG00000022867.11	3' UTR	mmu-miR-26a-5p	13.49
CT010467.1	ENSMUSG00000106106.3	Noncoding exon	mmu-let-7a-5p	13.486
Myh3	ENSMUSG00000020908.14	CDS	mmu-miR-133a-3p	13.482
Rrm1	ENSMUSG00000030978.10	3' UTR	mmu-miR-206-3p	13.469
Hspa4	ENSMUSG00000020361.13	CDS	mmu-miR-133a-3p	13.461
Eif3i	ENSMUSG00000028798.16	CDS	mmu-miR-1a-3p	13.458
Ctsz	ENSMUSG00000016256.10	CDS	mmu-miR-223-3p	13.457
Hspb6	ENSMUSG00000036854.14	CDS	mmu-miR-378a-5p	13.445
CT010467.1	ENSMUSG00000106106.3	Noncoding exon	mmu-let-7d-5p	13.435
Tnmd	ENSMUSG00000031250.8	3' UTR	mmu-miR-26a-5p	13.431
Map1b	ENSMUSG00000052727.6	3' UTR	mmu-miR-27b-3p	13.429
Slc25a4	ENSMUSG00000031633.4	CDS	mmu-miR-26a-5p	13.42
Ttn	ENSMUSG00000051747.15	3' UTR	mmu-miR-1a-3p	13.409
Nsd1	ENSMUSG00000021488.8	3' UTR	mmu-miR-27a-3p	13.405
CT010467.1	ENSMUSG00000106106.3	Noncoding exon	mmu-miR-15a-5p	13.405
Obscn	ENSMUSG00000061462.18	CDS	mmu-miR-133a-3p	13.403
Ttn	ENSMUSG00000051747.15	CDS	mmu-miR-133b-3p	13.392
Ddx5	ENSMUSG00000020719.14	CDS	mmu-miR-30c-5p	13.371
Lims1	ENSMUSG00000019920.18	3' UTR	mmu-miR-133a-3p	13.351
Gsn	ENSMUSG00000026879.14	CDS	mmu-miR-16-5p	13.336
Ttn	ENSMUSG00000051747.15	CDS	mmu-miR-133a-3p	13.336
H19	ENSMUSG00000000031.16	Noncoding exon	mmu-miR-29c-3p	13.331
Ppm1l	ENSMUSG00000027784.10	3' UTR	mmu-miR-206-3p	13.329
Csnk1a1	ENSMUSG00000024576.14	CDS	mmu-let-7c-5p	13.327
Pfkm	ENSMUSG00000033065.14	CDS	mmu-miR-133a-3p	13.291
Cmss1	ENSMUSG00000022748.8	Distal intron	mmu-miR-2137	13.286
Col1a2	ENSMUSG00000029661.16	3' UTR	mmu-miR-29a-3p	13.28
Hspg2	ENSMUSG00000028763.18	CDS	mmu-miR-133a-3p	13.271
Vcp-rs	ENSMUSG00000083327.1	Noncoding exon	mmu-miR-22-3p	13.267
Ttn	ENSMUSG00000051747.15	CDS	mmu-miR-128-3p	13.266
Cap1	ENSMUSG00000028656.14	3' UTR	mmu-miR-1a-3p	13.262
Eif4a-ps4	ENSMUSG00000101188.1	Noncoding exon	mmu-miR-133a-3p	13.247
Fn1	ENSMUSG00000026193.15	CDS	mmu-miR-21a-5p	13.246
Ttn	ENSMUSG00000051747.15	CDS	mmu-miR-24-3p	13.245
Oxct1	ENSMUSG00000022186.14	3' UTR	mmu-miR-1a-3p	13.243
Ldb3	ENSMUSG00000021798.14	CDS	mmu-miR-27b-3p	13.224
Igf2	ENSMUSG00000048583.16	5' UTR	mmu-let-7b-5p	13.219
Neb	ENSMUSG00000026950.18	CDS	mmu-miR-133b-3p	13.203
CT010467.1	ENSMUSG00000106106.3	Noncoding exon	mmu-miR-127-3p	13.193
Myl1	ENSMUSG00000061816.15	Distal intron	mmu-miR-1a-3p	13.192
CT010467.1	ENSMUSG00000106106.3	Noncoding exon	mmu-miR-434-3p	13.19
Tnks2	ENSMUSG00000024811.11	3' UTR	mmu-miR-26a-5p	13.169
Cbr2	ENSMUSG00000025150.10	CDS	mmu-miR-133a-3p	13.164
Nedd4	ENSMUSG00000032216.15	CDS	mmu-miR-1a-3p	13.156
Sparc	ENSMUSG00000018593.13	3' UTR	mmu-miR-29c-3p	13.149
Fth1	ENSMUSG00000024661.7	CDS	mmu-miR-133b-3p	13.135
Ttn	ENSMUSG00000051747.15	CDS	mmu-miR-133a-3p	13.108
Atp5g3	ENSMUSG00000018770.9	CDS	mmu-miR-133a-3p	13.081
Col3a1	ENSMUSG00000026043.18	Distal intron	mmu-miR-466i-5p	13.077
Postn	ENSMUSG00000027750.16	CDS	mmu-let-7b-5p	13.058
Hspa4	ENSMUSG00000020361.13	CDS	mmu-miR-133a-3p	13.054
Eef1a2	ENSMUSG00000016349.10	CDS	mmu-miR-23b-3p	13.054
5430431A17Rik	ENSMUSG00000108322.2	Distal intron (ncRNA)	mmu-miR-1a-3p	13.054
Myom1	ENSMUSG00000024049.15	CDS	mmu-miR-1a-3p	13.053
Kdm5c	ENSMUSG00000025332.14	3' UTR	mmu-miR-378a-3p	13.028
Neb	ENSMUSG00000026950.18	CDS	mmu-miR-133b-3p	13.012
Mdh2	ENSMUSG00000019179.10	3' UTR	mmu-miR-133a-3p	13.001
Fstl1	ENSMUSG00000022816.11	CDS	mmu-let-7a-5p	13
Fstl1	ENSMUSG00000022816.11	3' UTR	mmu-miR-199b-3p	13
Postn	ENSMUSG00000027750.16	CDS	mmu-miR-195a-5p	13
Clip1	ENSMUSG00000049550.17	CDS	mmu-miR-133b-3p	13
Col4a2	ENSMUSG00000031503.13	3' UTR	mmu-miR-29a-3p	13
Ahnak	ENSMUSG00000069833.13	CDS	mmu-miR-133b-3p	12.998
Tm9sf3	ENSMUSG00000025016.11	CDS	mmu-miR-133a-3p	12.996
Col3a1	ENSMUSG00000026043.18	CDS	mmu-miR-16-5p	12.986
Cdc34	ENSMUSG00000020307.15	CDS	mmu-miR-24-3p	12.984
Idh3a	ENSMUSG00000032279.11	CDS	mmu-miR-27a-3p	12.977
Atp6v0e	ENSMUSG00000015575.15	3' UTR	mmu-miR-26b-5p	12.967
Gm24134	ENSMUSG00000065295.1	Noncoding exon	mmu-miR-199b-3p	12.959
Pdk4	ENSMUSG00000019577.6	CDS	mmu-miR-206-3p	12.957
Atp2a1	ENSMUSG00000030730.12	CDS	mmu-miR-1a-3p	12.946
Fn1	ENSMUSG00000026193.15	CDS	mmu-miR-206-3p	12.941
Cmss1	ENSMUSG00000022748.8	Distal intron	mmu-miR-27a-3p	12.94
Neb	ENSMUSG00000026950.18	CDS	mmu-miR-133a-3p	12.925
Pgm1	ENSMUSG00000025791.18	CDS	mmu-miR-133a-3p	12.925
mt-Nd1	ENSMUSG00000064341.1	CDS	mmu-miR-127-3p	12.923
Ccdc71l	ENSMUSG00000090946.3	3' UTR	mmu-miR-30a-5p	12.917
Xirp1	ENSMUSG00000079243.4	CDS	mmu-miR-133a-3p	12.911
Ckm	ENSMUSG00000030399.2	CDS	mmu-miR-1a-3p	12.909
[truncated: 8,836 more rows]

## Sheet: Mimic 
Gene	Ensembl ID	Feature	miRNA	Number of chimeric reads
mt-Rnr2	ENSMUSG00000064339.1	Noncoding exon	mmu-miR-1a-3p	6016.07
mt-Tm	ENSMUSG00000064344.1	Noncoding exon	mmu-miR-21a-5p	4233.86
mt-Nd1	ENSMUSG00000064341.1	CDS	mmu-miR-1a-3p	3640.66
mt-Rnr1	ENSMUSG00000064337.1	Noncoding exon	mmu-let-7c-5p	2122.78
mt-Rnr1	ENSMUSG00000064337.1	Noncoding exon	mmu-let-7a-5p	1875.23
H19	ENSMUSG00000000031.16	Noncoding exon	mmu-miR-130a-3p	1476.3
mt-Rnr1	ENSMUSG00000064337.1	Noncoding exon	mmu-let-7b-5p	1460.1
mt-Rnr2	ENSMUSG00000064339.1	Noncoding exon	mmu-miR-206-3p	1146.01
CT010467.1	ENSMUSG00000106106.3	Noncoding exon	mmu-miR-133a-3p	1063.5
Myh1	ENSMUSG00000056328.14	CDS	mmu-miR-133a-3p	971.346
Fn1	ENSMUSG00000026193.15	CDS	mmu-miR-206-3p	962.301
Ttn	ENSMUSG00000051747.15	CDS	mmu-miR-133a-3p	955.787
Myh1	ENSMUSG00000056328.14	CDS	mmu-miR-133a-3p	831.915
mt-Rnr1	ENSMUSG00000064337.1	Noncoding exon	mmu-let-7d-5p	823.782
mt-Rnr1	ENSMUSG00000064337.1	Noncoding exon	mmu-let-7f-5p	770.928
Myh1	ENSMUSG00000056328.14	CDS	mmu-miR-133a-3p	698.864
CT010467.1	ENSMUSG00000106106.3	Noncoding exon	mmu-miR-133a-3p	676.844
CT010467.1	ENSMUSG00000106106.3	Noncoding exon	mmu-miR-133a-3p	649.642
Myh1	ENSMUSG00000056328.14	CDS	mmu-miR-133a-3p	613.775
mt-Nd5	ENSMUSG00000064367.1	CDS	mmu-miR-1a-3p	609.987
mt-Nd1	ENSMUSG00000064341.1	CDS	mmu-miR-206-3p	604.924
Cmss1	ENSMUSG00000022748.8	Distal intron	mmu-miR-133a-3p	591.265
mt-Rnr1	ENSMUSG00000064337.1	Noncoding exon	mmu-let-7e-5p	591.162
mt-Rnr2	ENSMUSG00000064339.1	Noncoding exon	mmu-miR-133a-3p	558.92
mt-Nd5	ENSMUSG00000064367.1	CDS	mmu-miR-206-3p	551.106
Myh1	ENSMUSG00000056328.14	CDS	mmu-miR-133b-3p	543.012
Myh1	ENSMUSG00000056328.14	CDS	mmu-miR-133a-3p	541.586
H19	ENSMUSG00000000031.16	Noncoding exon	mmu-miR-199a-5p	533.508
Myh2	ENSMUSG00000033196.17	CDS	mmu-miR-133a-3p	520.739
Ttn	ENSMUSG00000051747.15	CDS	mmu-miR-133a-3p	484.328
Col1a1	ENSMUSG00000001506.10	3' UTR	mmu-miR-133a-3p	455.76
Ttn	ENSMUSG00000051747.15	CDS	mmu-miR-133a-3p	433.039
Pgam2	ENSMUSG00000020475.3	CDS	mmu-miR-133a-3p	408.043
Ttn	ENSMUSG00000051747.15	CDS	mmu-miR-1a-3p	403.355
Ttn	ENSMUSG00000051747.15	CDS	mmu-miR-133a-3p	402.883
Ttn	ENSMUSG00000051747.15	CDS	mmu-miR-1a-3p	395.107
Actn3	ENSMUSG00000006457.4	CDS	mmu-miR-1a-3p	373.936
CT010467.1	ENSMUSG00000106106.3	Noncoding exon	mmu-miR-1a-3p	359.693
Myh2	ENSMUSG00000033196.17	CDS	mmu-miR-133a-3p	359.446
Ttn	ENSMUSG00000051747.15	CDS	mmu-miR-133a-3p	355.309
Myh1	ENSMUSG00000056328.14	CDS	mmu-miR-133a-3p	350.444
Myh1	ENSMUSG00000056328.14	CDS	mmu-miR-133a-3p	342.499
Ldha	ENSMUSG00000063229.15	CDS	mmu-miR-1a-3p	335.992
H19	ENSMUSG00000000031.16	Noncoding exon	mmu-miR-199a-5p	335.894
Myh4	ENSMUSG00000057003.12	CDS	mmu-miR-22-3p	318.835
mt-Rnr1	ENSMUSG00000064337.1	Noncoding exon	mmu-let-7g-5p	312.668
Ttn	ENSMUSG00000051747.15	CDS	mmu-miR-27a-3p	308.518
Ttn	ENSMUSG00000051747.15	CDS	mmu-miR-1a-3p	307.268
mt-Nd5	ENSMUSG00000064367.1	CDS	mmu-miR-206-3p	305.782
Hspb6	ENSMUSG00000036854.14	CDS	mmu-miR-378a-3p	301.752
CT010467.1	ENSMUSG00000106106.3	Noncoding exon	mmu-miR-21a-5p	296.434
Myh4	ENSMUSG00000057003.12	CDS	mmu-miR-133a-3p	292.77
Ttn	ENSMUSG00000051747.15	CDS	mmu-miR-133a-3p	284.947
Ttn	ENSMUSG00000051747.15	3' UTR	mmu-miR-26a-5p	283.004
Myh1	ENSMUSG00000056328.14	CDS	mmu-miR-133b-3p	277.456
CT010467.1	ENSMUSG00000106106.3	Noncoding exon	mmu-miR-22-3p	275.449
Tpm2	ENSMUSG00000028464.16	3' UTR	mmu-miR-1a-3p	266.651
CT010467.1	ENSMUSG00000106106.3	Noncoding exon	mmu-miR-1a-3p	265.779
Ttn	ENSMUSG00000051747.15	CDS	mmu-miR-133a-3p	262.324
CT010467.1	ENSMUSG00000106106.3	Noncoding exon	mmu-miR-133b-3p	255.802
Ampd1	ENSMUSG00000070385.12	CDS	mmu-miR-1a-3p	255.733
CT010467.1	ENSMUSG00000106106.3	Noncoding exon	mmu-miR-378a-3p	253.018
Col1a1	ENSMUSG00000001506.10	3' UTR	mmu-miR-133b-3p	247.89
Ttn	ENSMUSG00000051747.15	CDS	mmu-miR-133a-3p	247.394
Ttn	ENSMUSG00000051747.15	CDS	mmu-miR-133a-3p	246.617
mt-Nd5	ENSMUSG00000064367.1	CDS	mmu-miR-1a-3p	244.812
Myh1	ENSMUSG00000056328.14	CDS	mmu-miR-133b-3p	242.246
Myh4	ENSMUSG00000057003.12	CDS	mmu-miR-133a-3p	241.707
Thbs1	ENSMUSG00000040152.8	3' UTR	mmu-miR-1a-3p	238.294
H19	ENSMUSG00000000031.16	Noncoding exon	mmu-miR-130a-3p	236.346
Myh4	ENSMUSG00000057003.12	CDS	mmu-miR-133a-3p	233.591
Ttn	ENSMUSG00000051747.15	CDS	mmu-miR-27a-3p	232.989
CT010467.1	ENSMUSG00000106106.3	Noncoding exon	mmu-miR-133a-3p	230.099
Myl1	ENSMUSG00000061816.15	3' UTR	mmu-miR-206-3p	229.957
Gm49817	ENSMUSG00000117008.1	Distal intron (ncRNA)	mmu-miR-1a-3p	219.321
CT010467.1	ENSMUSG00000106106.3	Noncoding exon	mmu-miR-22-3p	218.938
Ttn	ENSMUSG00000051747.15	CDS	mmu-miR-1a-3p	218.867
Myh1	ENSMUSG00000056328.14	CDS	mmu-miR-27a-3p	218.383
CT010467.1	ENSMUSG00000106106.3	Noncoding exon	mmu-miR-23a-3p	217.555
Mylpf	ENSMUSG00000030672.12	CDS	mmu-miR-27a-3p	215.131
Ttn	ENSMUSG00000051747.15	CDS	mmu-miR-133a-3p	212.915
Col3a1	ENSMUSG00000026043.18	3' UTR	mmu-miR-29a-3p	211.695
mt-Rnr2	ENSMUSG00000064339.1	Noncoding exon	mmu-miR-133a-3p	211.066
Ttn	ENSMUSG00000051747.15	CDS	mmu-miR-133a-3p	208.723
Ttn	ENSMUSG00000051747.15	CDS	mmu-miR-133b-3p	208.322
CT010467.1	ENSMUSG00000106106.3	Noncoding exon	mmu-miR-133a-3p	208.066
mt-Rnr1	ENSMUSG00000064337.1	Noncoding exon	mmu-let-7i-5p	206.105
Ttn	ENSMUSG00000051747.15	CDS	mmu-miR-133a-3p	204.134
Cmss1	ENSMUSG00000022748.8	Distal intron	mmu-miR-133b-3p	203.998
Cmss1	ENSMUSG00000022748.8	Distal intron	mmu-miR-133a-3p	201.573
Myh1	ENSMUSG00000056328.14	CDS	mmu-miR-133b-3p	201.278
Rn7sk	ENSMUSG00000065037.1	Noncoding exon	mmu-miR-378a-3p	200.209
Klhl41	ENSMUSG00000075307.3	CDS	mmu-miR-26a-5p	198.181
Actn2	ENSMUSG00000052374.16	CDS	mmu-miR-133a-3p	196.266
Car3	ENSMUSG00000027559.5	CDS	mmu-miR-1a-3p	196.222
Tpi1	ENSMUSG00000023456.16	CDS	mmu-miR-133a-3p	195.678
Myh4	ENSMUSG00000057003.12	CDS	mmu-miR-27a-3p	194.071
Ttn	ENSMUSG00000051747.15	3' UTR	mmu-miR-26a-5p	192.195
Myh1	ENSMUSG00000056328.14	CDS	mmu-miR-133a-3p	186.858
H19	ENSMUSG00000000031.16	Noncoding exon	mmu-miR-152-3p	186.383
Mb	ENSMUSG00000018893.15	CDS	mmu-miR-1a-3p	182.062
Ttn	ENSMUSG00000051747.15	CDS	mmu-miR-133a-3p	181.129
Myh4	ENSMUSG00000057003.12	CDS	mmu-miR-1a-3p	180.669
Ttn	ENSMUSG00000051747.15	CDS	mmu-miR-26a-5p	180.623
Ttn	ENSMUSG00000051747.15	CDS	mmu-miR-133a-3p	178.28
mt-Nd5	ENSMUSG00000064367.1	CDS	mmu-miR-24-3p	178.011
mt-Nd4	ENSMUSG00000064363.1	CDS	mmu-miR-206-3p	176.068
Atp2a1	ENSMUSG00000030730.12	CDS	mmu-miR-1a-3p	175.738
mt-Nd4	ENSMUSG00000064363.1	CDS	mmu-miR-142a-3p	174.767
mt-Rnr1	ENSMUSG00000064337.1	Noncoding exon	mmu-let-7k	174.441
Myh2	ENSMUSG00000033196.17	CDS	mmu-miR-1a-3p	173.357
Ttn	ENSMUSG00000051747.15	CDS	mmu-miR-133a-3p	173.158
mt-Nd4	ENSMUSG00000064363.1	CDS	mmu-miR-1a-3p	171.711
mt-Rnr2	ENSMUSG00000064339.1	Noncoding exon	mmu-miR-196a-5p	171.438
mt-Rnr2	ENSMUSG00000064339.1	Noncoding exon	mmu-miR-21a-5p	169.858
CT010467.1	ENSMUSG00000106106.3	Noncoding exon	mmu-miR-1a-3p	168.358
CT010467.1	ENSMUSG00000106106.3	Noncoding exon	mmu-miR-378a-3p	168.331
Klhl31	ENSMUSG00000044938.8	CDS	mmu-miR-133a-3p	168.2
Ttn	ENSMUSG00000051747.15	CDS	mmu-miR-133a-3p	165.197
Ttn	ENSMUSG00000051747.15	CDS	mmu-miR-133a-3p	163.364
CT010467.1	ENSMUSG00000106106.3	Noncoding exon	mmu-miR-133b-3p	162.27
Ckm	ENSMUSG00000030399.2	CDS	mmu-miR-133a-3p	160.576
Ckm	ENSMUSG00000030399.2	CDS	mmu-miR-21a-5p	159.466
Ttn	ENSMUSG00000051747.15	CDS	mmu-let-7a-5p	159.016
Myh1	ENSMUSG00000056328.14	CDS	mmu-miR-133a-3p	157.939
Cmss1	ENSMUSG00000022748.8	Distal intron	mmu-miR-133a-3p	156.971
Tpm1	ENSMUSG00000032366.15	CDS	mmu-miR-133a-3p	154.497
Ttn	ENSMUSG00000051747.15	CDS	mmu-miR-133a-3p	152.55
Malat1	ENSMUSG00000092341.3	Noncoding exon	mmu-miR-1a-3p	152.374
Myh1	ENSMUSG00000056328.14	CDS	mmu-miR-133a-3p	151.837
CT010467.1	ENSMUSG00000106106.3	Noncoding exon	mmu-miR-27a-3p	151.333
Ttn	ENSMUSG00000051747.15	CDS	mmu-miR-133a-3p	151.211
mt-Nd5	ENSMUSG00000064367.1	CDS	mmu-miR-206-3p	149.277
H19	ENSMUSG00000000031.16	Noncoding exon	mmu-miR-127-3p	145.561
Slc25a4	ENSMUSG00000031633.4	CDS	mmu-miR-133a-3p	145.029
Serpine1	ENSMUSG00000037411.10	3' UTR	mmu-miR-30b-5p	144.659
Ttn	ENSMUSG00000051747.15	CDS	mmu-let-7c-5p	143.965
Acta1	ENSMUSG00000031972.5	CDS	mmu-miR-133a-3p	143.88
Nctc1	ENSMUSG00000087090.7	Distal intron (ncRNA)	mmu-miR-466i-5p	142.975
Serpine1	ENSMUSG00000037411.10	3' UTR	mmu-miR-30c-5p	142.688
CT010467.1	ENSMUSG00000106106.3	Noncoding exon	mmu-miR-127-3p	141.363
H19	ENSMUSG00000000031.16	Noncoding exon	mmu-miR-29a-3p	140.392
mt-Cytb	ENSMUSG00000064370.1	CDS	mmu-miR-1a-3p	139.324
Ttn	ENSMUSG00000051747.15	CDS	mmu-miR-206-3p	139.316
Ttn	ENSMUSG00000051747.15	CDS	mmu-let-7f-5p	138.225
Ttn	ENSMUSG00000051747.15	CDS	mmu-miR-133b-3p	137.901
Myh1	ENSMUSG00000056328.14	CDS	mmu-miR-21a-5p	136.8
Pgam2	ENSMUSG00000020475.3	CDS	mmu-miR-133b-3p	136.609
Tnnt3	ENSMUSG00000061723.18	CDS	mmu-miR-133a-3p	136.5
H19	ENSMUSG00000000031.16	Noncoding exon	mmu-miR-301a-3p	135.023
mt-Rnr1	ENSMUSG00000064337.1	Noncoding exon	mmu-let-7c-5p	134.755
Tnnt3	ENSMUSG00000061723.18	CDS	mmu-miR-133a-3p	133.651
Ttn	ENSMUSG00000051747.15	CDS	mmu-miR-133a-3p	131.88
mt-Nd5	ENSMUSG00000064367.1	CDS	mmu-miR-133a-5p	128.789
Mb	ENSMUSG00000018893.15	CDS	mmu-miR-1a-3p	128.52
Myh2	ENSMUSG00000033196.17	CDS	mmu-miR-133a-3p	127.987
Tnni2	ENSMUSG00000031097.15	CDS	mmu-miR-133a-3p	127.458
Ttn	ENSMUSG00000051747.15	CDS	mmu-miR-133a-3p	126.226
mt-Nd5	ENSMUSG00000064367.1	CDS	mmu-miR-1a-3p	125.971
Ttn	ENSMUSG00000051747.15	CDS	mmu-miR-133a-3p	125.922
Ttn	ENSMUSG00000051747.15	CDS	mmu-miR-133b-3p	125.656
Cdk8	ENSMUSG00000029635.15	Distal intron	mmu-miR-378a-3p	123.941
H19	ENSMUSG00000000031.16	Noncoding exon	mmu-miR-16-5p	122.795
Col1a2	ENSMUSG00000029661.16	CDS	mmu-miR-26a-5p	121.651
Eno3	ENSMUSG00000060600.15	CDS	mmu-miR-133a-3p	120.583
Ttn	ENSMUSG00000051747.15	CDS	mmu-miR-133a-3p	120.244
Fn1	ENSMUSG00000026193.15	CDS	mmu-miR-1a-3p	120.178
Fhl1	ENSMUSG00000023092.16	CDS	mmu-miR-133a-3p	119.828
Acta1	ENSMUSG00000031972.5	CDS	mmu-miR-27a-3p	119.58
Atp1a2	ENSMUSG00000007097.14	CDS	mmu-miR-133a-3p	119.555
CT010467.1	ENSMUSG00000106106.3	Noncoding exon	mmu-miR-21a-5p	118.358
CT010467.1	ENSMUSG00000106106.3	Noncoding exon	mmu-miR-16-5p	117.754
CT010467.1	ENSMUSG00000106106.3	Noncoding exon	mmu-miR-378a-3p	117.629
Ttn	ENSMUSG00000051747.15	CDS	mmu-miR-26a-5p	115.58
Tpm1	ENSMUSG00000032366.15	CDS	mmu-miR-133a-3p	114.881
Tpm1	ENSMUSG00000032366.15	CDS	mmu-miR-133a-3p	114.875
CT010467.1	ENSMUSG00000106106.3	Noncoding exon	mmu-miR-22-3p	114.678
Ttn	ENSMUSG00000051747.15	CDS	mmu-miR-22-3p	114.423
Ttn	ENSMUSG00000051747.15	CDS	mmu-miR-27a-3p	114.318
Ckm	ENSMUSG00000030399.2	CDS	mmu-miR-22-3p	113.036
CT010467.1	ENSMUSG00000106106.3	Noncoding exon	mmu-miR-23b-3p	112.576
Acta1	ENSMUSG00000031972.5	CDS	mmu-miR-133a-3p	112.248
Myh2	ENSMUSG00000033196.17	CDS	mmu-miR-133b-3p	111.752
Myh1	ENSMUSG00000056328.14	CDS	mmu-miR-27b-3p	111.526
CT010467.1	ENSMUSG00000106106.3	Noncoding exon	mmu-miR-23a-3p	111.403
Myh1	ENSMUSG00000056328.14	CDS	mmu-miR-133a-3p	111.126
CT010467.1	ENSMUSG00000106106.3	Noncoding exon	mmu-miR-1a-3p	111.04
Myh2	ENSMUSG00000033196.17	CDS	mmu-miR-133a-3p	110.666
CT010467.1	ENSMUSG00000106106.3	Noncoding exon	mmu-let-7a-5p	110.062
Myh1	ENSMUSG00000056328.14	CDS	mmu-miR-133a-3p	109.942
Aldoa	ENSMUSG00000030695.16	CDS	mmu-miR-133a-3p	109.837
mt-Nd4	ENSMUSG00000064363.1	CDS	mmu-let-7c-5p	109.083
Tpm4	ENSMUSG00000031799.10	3' UTR	mmu-miR-206-3p	108.311
Tmsb4x	ENSMUSG00000049775.16	CDS	mmu-miR-206-3p	108.264
Myh2	ENSMUSG00000033196.17	CDS	mmu-miR-22-3p	107.773
Ttn	ENSMUSG00000051747.15	CDS	mmu-miR-133a-3p	107.425
Acta1	ENSMUSG00000031972.5	CDS	mmu-miR-29a-3p	107.392
H19	ENSMUSG00000000031.16	Noncoding exon	mmu-miR-29a-3p	107.074
Fhl1	ENSMUSG00000023092.16	CDS	mmu-miR-133a-3p	106.72
Myh4	ENSMUSG00000057003.12	CDS	mmu-miR-133a-3p	106.264
Myh2	ENSMUSG00000033196.17	CDS	mmu-miR-21a-5p	105.656
Ttn	ENSMUSG00000051747.15	CDS	mmu-miR-133b-3p	105.573
Ckm	ENSMUSG00000030399.2	CDS	mmu-miR-133a-3p	105.298
Taf1d|Gm24299	ENSMUSG00000031939.16||ENSMUSG00000088929.1	Noncoding exon	mmu-miR-24-3p	104.976
Xirp2	ENSMUSG00000027022.14	CDS	mmu-let-7c-5p	103.889
Ttn	ENSMUSG00000051747.15	CDS	mmu-miR-1a-3p	103.682
Acta1	ENSMUSG00000031972.5	CDS	mmu-let-7d-5p	102.248
Atp5b	ENSMUSG00000025393.12	CDS	mmu-miR-133a-3p	101.481
Sh3bgr	ENSMUSG00000040666.19	CDS	mmu-miR-1a-3p	101.328
Acta1	ENSMUSG00000031972.5	3' UTR	mmu-let-7f-5p	101.278
Obscn	ENSMUSG00000061462.18	CDS	mmu-miR-1a-3p	101.154
Myh1	ENSMUSG00000056328.14	CDS	mmu-miR-21a-5p	100.882
Ttn	ENSMUSG00000051747.15	CDS	mmu-miR-206-3p	100.742
CT010467.1	ENSMUSG00000106106.3	Noncoding exon	mmu-miR-206-3p	100.707
Myom2	ENSMUSG00000031461.4	CDS	mmu-miR-133a-3p	100.693
Ttn	ENSMUSG00000051747.15	CDS	mmu-miR-1a-3p	100.49
CT010467.1	ENSMUSG00000106106.3	Noncoding exon	mmu-miR-24-3p	100.139
Neb	ENSMUSG00000026950.18	CDS	mmu-miR-133a-3p	100.022
Acta1	ENSMUSG00000031972.5	CDS	mmu-miR-133a-3p	99.781
CT010467.1	ENSMUSG00000106106.3	Noncoding exon	mmu-miR-378b	99.737
CT010467.1	ENSMUSG00000106106.3	Noncoding exon	mmu-miR-27a-3p	99.613
Ttn	ENSMUSG00000051747.15	CDS	mmu-miR-133a-3p	99.582
mt-Nd1	ENSMUSG00000064341.1	CDS	mmu-miR-196a-5p	99.339
Aldoa	ENSMUSG00000030695.16	CDS	mmu-miR-378a-3p	99.251
CT010467.1	ENSMUSG00000106106.3	Noncoding exon	mmu-miR-133b-3p	99.19
Ttn	ENSMUSG00000051747.15	CDS	mmu-miR-133b-3p	99.115
Acta1	ENSMUSG00000031972.5	CDS	mmu-let-7b-5p	99.018
Ttn	ENSMUSG00000051747.15	CDS	mmu-let-7b-5p	98.886
Ttn	ENSMUSG00000051747.15	CDS	mmu-miR-133a-3p	98.329
mt-Nd1	ENSMUSG00000064341.1	CDS	mmu-miR-199a-3p	98.108
Mb	ENSMUSG00000018893.15	CDS	mmu-miR-133a-3p	97.312
Ttn	ENSMUSG00000051747.15	CDS	mmu-miR-133b-3p	96.877
mt-Rnr2	ENSMUSG00000064339.1	Noncoding exon	mmu-miR-196b-5p	96.776
Car3	ENSMUSG00000027559.5	CDS	mmu-miR-1a-3p	96.719
Ttn	ENSMUSG00000051747.15	CDS	mmu-miR-133a-3p	96.267
Neb	ENSMUSG00000026950.18	CDS	mmu-miR-133a-3p	96.256
Gm10250	ENSMUSG00000068706.3	Noncoding exon	mmu-miR-133a-3p	96.05
Ndrg2	ENSMUSG00000004558.15	CDS	mmu-miR-1a-3p	95.316
Cryab	ENSMUSG00000032060.10	CDS	mmu-miR-133a-3p	95.307
Myl1	ENSMUSG00000061816.15	Distal intron	mmu-miR-206-3p	95.228
Atp2a1	ENSMUSG00000030730.12	CDS	mmu-miR-133a-3p	94.901
Myh1	ENSMUSG00000056328.14	CDS	mmu-miR-133a-3p	94.731
mt-Rnr1	ENSMUSG00000064337.1	Noncoding exon	mmu-let-7b-5p	93.921
Myh1	ENSMUSG00000056328.14	CDS	mmu-miR-1a-3p	93.839
CT010467.1	ENSMUSG00000106106.3	Noncoding exon	mmu-miR-133a-3p	93.809
mt-Rnr1	ENSMUSG00000064337.1	Noncoding exon	mmu-let-7a-5p	92.697
Eno3	ENSMUSG00000060600.15	CDS	mmu-miR-133a-3p	92.506
Myh2	ENSMUSG00000033196.17	CDS	mmu-miR-133a-3p	91.985
Ttn	ENSMUSG00000051747.15	CDS	mmu-miR-133a-3p	91.742
Acta1	ENSMUSG00000031972.5	CDS	mmu-let-7a-5p	91.715
Tnni2	ENSMUSG00000031097.15	CDS	mmu-miR-133a-3p	91.563
mt-Nd1	ENSMUSG00000064341.1	CDS	mmu-miR-21a-5p	91.367
Ttn	ENSMUSG00000051747.15	CDS	mmu-miR-133a-3p	91.328
Myh1	ENSMUSG00000056328.14	CDS	mmu-miR-1a-3p	91.325
Ttn	ENSMUSG00000051747.15	CDS	mmu-miR-23a-3p	91.316
mt-Nd5	ENSMUSG00000064367.1	CDS	mmu-miR-1a-3p	91.271
CT010467.1	ENSMUSG00000106106.3	Noncoding exon	mmu-miR-133a-3p	90.979
Myom2	ENSMUSG00000031461.4	CDS	mmu-miR-133a-3p	90.978
Slc25a4	ENSMUSG00000031633.4	CDS	mmu-miR-133a-3p	90.804
Ttn	ENSMUSG00000051747.15	CDS	mmu-miR-133b-3p	90.64
Tmsb4x	ENSMUSG00000049775.16	CDS	mmu-miR-1a-3p	90.533
Myh2	ENSMUSG00000033196.17	CDS	mmu-miR-133a-3p	90.186
Myh1	ENSMUSG00000056328.14	CDS	mmu-miR-133b-3p	90.033
CT010467.1	ENSMUSG00000106106.3	Noncoding exon	mmu-miR-26a-5p	89.866
Myh4	ENSMUSG00000057003.12	CDS	mmu-miR-27b-3p	89.26
Ttn	ENSMUSG00000051747.15	CDS	mmu-miR-133a-3p	89.156
Neb	ENSMUSG00000026950.18	CDS	mmu-miR-1a-3p	89.084
Ttn	ENSMUSG00000051747.15	CDS	mmu-miR-133b-3p	89.047
Ttn	ENSMUSG00000051747.15	CDS	mmu-miR-1a-3p	88.846
Myh4	ENSMUSG00000057003.12	CDS	mmu-miR-1a-3p	88.109
Aldoa	ENSMUSG00000030695.16	CDS	mmu-miR-26a-5p	88.069
mt-Tv	ENSMUSG00000064338.1	Noncoding exon	mmu-miR-133a-3p	87.969
Hipk3	ENSMUSG00000027177.14	3' UTR	mmu-miR-1a-3p	87.798
Sparc	ENSMUSG00000018593.13	CDS	mmu-miR-214-3p	87.564
Neb	ENSMUSG00000026950.18	CDS	mmu-miR-23a-3p	86.92
Rab1a	ENSMUSG00000020149.17	CDS	mmu-miR-22-3p	86.864
Neb	ENSMUSG00000026950.18	CDS	mmu-miR-133a-3p	86.813
Ttn	ENSMUSG00000051747.15	CDS	mmu-miR-133b-3p	86.804
CT010467.1	ENSMUSG00000106106.3	Noncoding exon	mmu-miR-16-5p	86.778
Ttn	ENSMUSG00000051747.15	CDS	mmu-miR-133a-3p	86.772
Gnas	ENSMUSG00000027523.20	CDS	mmu-miR-16-5p	86.755
Myh1	ENSMUSG00000056328.14	CDS	mmu-miR-22-3p	86.486
CT010467.1	ENSMUSG00000106106.3	Noncoding exon	mmu-miR-133a-3p	86.087
CT010467.1	ENSMUSG00000106106.3	Noncoding exon	mmu-miR-21a-5p	85.81
Asb8	ENSMUSG00000048175.13	CDS	mmu-miR-133a-3p	85.386
Neb	ENSMUSG00000026950.18	CDS	mmu-miR-133a-3p	85.362
Car3	ENSMUSG00000027559.5	CDS	mmu-miR-206-3p	85.301
Emp1	ENSMUSG00000030208.15	3' UTR	mmu-miR-133a-3p	85.182
Myh4	ENSMUSG00000057003.12	CDS	mmu-miR-133a-3p	85.115
Myh4	ENSMUSG00000057003.12	CDS	mmu-miR-206-3p	84.838
Ttn	ENSMUSG00000051747.15	CDS	mmu-miR-133a-3p	84.783
Atp2a1	ENSMUSG00000030730.12	CDS	mmu-miR-1a-3p	84.654
Ttn	ENSMUSG00000051747.15	CDS	mmu-miR-133b-3p	84.495
Mcl1	ENSMUSG00000038612.16	3' UTR	mmu-miR-133a-3p	84.396
Car3	ENSMUSG00000027559.5	CDS	mmu-miR-1a-3p	84.285
Myl1	ENSMUSG00000061816.15	3' UTR	mmu-miR-133a-3p	84.078
Myh4	ENSMUSG00000057003.12	CDS	mmu-miR-133b-3p	83.839
Myh4	ENSMUSG00000057003.12	CDS	mmu-miR-133a-3p	83.551
Ttn	ENSMUSG00000051747.15	CDS	mmu-miR-1a-3p	83.421
Myh2	ENSMUSG00000033196.17	CDS	mmu-miR-133b-3p	83.075
Acta1	ENSMUSG00000031972.5	CDS	mmu-miR-206-3p	82.418
Ttn	ENSMUSG00000051747.15	CDS	mmu-miR-24-3p	82.04
mt-Tv	ENSMUSG00000064338.1	Noncoding exon	mmu-miR-133a-3p	81.604
Neb	ENSMUSG00000026950.18	CDS	mmu-miR-1a-3p	81.53
CT010467.1	ENSMUSG00000106106.3	Noncoding exon	mmu-let-7c-5p	81.341
Aspn	ENSMUSG00000021388.14	3' UTR	mmu-miR-21a-5p	80.753
Tpm1	ENSMUSG00000032366.15	CDS	mmu-miR-133a-3p	80.602
Neb	ENSMUSG00000026950.18	CDS	mmu-miR-133a-3p	80.268
Col1a2	ENSMUSG00000029661.16	CDS	mmu-miR-199a-3p	79.697
Ttn	ENSMUSG00000051747.15	CDS	mmu-miR-1a-3p	79.617
Acta1	ENSMUSG00000031972.5	CDS	mmu-miR-133a-3p	79.445
Neb	ENSMUSG00000026950.18	CDS	mmu-miR-133a-3p	79.244
Rn7sk	ENSMUSG00000065037.1	Noncoding exon	mmu-miR-378a-3p	79.038
CT010467.1	ENSMUSG00000106106.3	Noncoding exon	mmu-miR-199a-3p	79.006
Mylpf	ENSMUSG00000030672.12	CDS	mmu-miR-1a-3p	78.977
CT010467.1	ENSMUSG00000106106.3	Noncoding exon	mmu-miR-133b-3p	78.533
Atp5a1	ENSMUSG00000025428.15	CDS	mmu-miR-1a-3p	78.421
Fhl1	ENSMUSG00000023092.16	CDS	mmu-miR-133a-3p	78.376
Ttn	ENSMUSG00000051747.15	CDS	mmu-miR-133b-3p	78.321
Cmss1	ENSMUSG00000022748.8	Distal intron	mmu-miR-133a-3p	77.979
Neb	ENSMUSG00000026950.18	CDS	mmu-miR-1a-3p	77.877
mt-Nd5	ENSMUSG00000064367.1	CDS	mmu-miR-143-3p	77.631
Ttn	ENSMUSG00000051747.15	CDS	mmu-miR-206-3p	77.535
Pgm1	ENSMUSG00000025791.18	CDS	mmu-miR-1a-3p	77.51
Ndrg2	ENSMUSG00000004558.15	CDS	mmu-miR-1a-3p	76.89
Car3	ENSMUSG00000027559.5	CDS	mmu-miR-133a-3p	76.889
Myh4	ENSMUSG00000057003.12	CDS	mmu-miR-133b-3p	76.32
Ttn	ENSMUSG00000051747.15	CDS	mmu-miR-133b-3p	76.31
Ttn	ENSMUSG00000051747.15	CDS	mmu-let-7d-5p	76.052
Pygm	ENSMUSG00000032648.14	CDS	mmu-miR-133a-3p	75.91
Ckm	ENSMUSG00000030399.2	CDS	mmu-miR-133a-3p	75.789
Neb	ENSMUSG00000026950.18	CDS	mmu-miR-133a-3p	75.771
Ttn	ENSMUSG00000051747.15	CDS	mmu-miR-206-3p	75.698
Atp2a1	ENSMUSG00000030730.12	CDS	mmu-miR-133a-3p	75.666
mt-Rnr2	ENSMUSG00000064339.1	Noncoding exon	mmu-miR-133b-3p	75.578
mt-Nd1	ENSMUSG00000064341.1	CDS	mmu-miR-133a-3p	75.571
Ttn	ENSMUSG00000051747.15	CDS	mmu-miR-24-3p	75.526
H19	ENSMUSG00000000031.16	Noncoding exon	mmu-miR-148a-3p	75.476
Myh8	ENSMUSG00000055775.16	CDS	mmu-miR-133a-3p	75.383
mt-Nd5	ENSMUSG00000064367.1	CDS	mmu-miR-24-3p	75.287
Mylf-ps	ENSMUSG00000113178.1	Noncoding exon	mmu-miR-378a-3p	74.936
CT010467.1	ENSMUSG00000106106.3	Noncoding exon	mmu-miR-1a-3p	74.744
Xirp2	ENSMUSG00000027022.14	CDS	mmu-let-7a-5p	74.737
Myh1	ENSMUSG00000056328.14	CDS	mmu-miR-133a-3p	74.672
Myh4	ENSMUSG00000057003.12	CDS	mmu-miR-133a-3p	74.342
Fam160a1	ENSMUSG00000051000.17	3' UTR	mmu-miR-26a-5p	74.316
Atp5b	ENSMUSG00000025393.12	CDS	mmu-miR-1a-3p	73.839
CT010467.1	ENSMUSG00000106106.3	Noncoding exon	mmu-let-7f-5p	73.709
mt-Nd1	ENSMUSG00000064341.1	CDS	mmu-miR-142a-3p	73.539
CT010467.1	ENSMUSG00000106106.3	Noncoding exon	mmu-miR-133a-3p	73.43
Neb	ENSMUSG00000026950.18	CDS	mmu-miR-133a-3p	73.23
Eif4g2	ENSMUSG00000005610.17	CDS	mmu-miR-1a-3p	73.064
H19	ENSMUSG00000000031.16	Noncoding exon	mmu-miR-19b-3p	72.656
Myh4	ENSMUSG00000057003.12	CDS	mmu-miR-378a-3p	72.584
CT010467.1	ENSMUSG00000106106.3	Noncoding exon	mmu-miR-133a-3p	72.574
Acta1	ENSMUSG00000031972.5	CDS	mmu-miR-21a-5p	72.41
CT010467.1	ENSMUSG00000106106.3	Noncoding exon	mmu-miR-1a-3p	72.258
Myh4	ENSMUSG00000057003.12	CDS	mmu-miR-133a-3p	71.141
Ttn	ENSMUSG00000051747.15	CDS	mmu-miR-133a-3p	71.033
H19	ENSMUSG00000000031.16	Noncoding exon	mmu-miR-199b-5p	71.01
Malat1	ENSMUSG00000092341.3	Noncoding exon	mmu-miR-101c	70.94
CT010467.1	ENSMUSG00000106106.3	Noncoding exon	mmu-miR-206-3p	70.697
Myh1	ENSMUSG00000056328.14	CDS	mmu-miR-133a-3p	70.658
Myh2	ENSMUSG00000033196.17	CDS	mmu-miR-133a-3p	70.44
Neb	ENSMUSG00000026950.18	CDS	mmu-miR-133a-3p	69.9
Sar1b	ENSMUSG00000020386.5	CDS	mmu-miR-206-3p	69.83
Des	ENSMUSG00000026208.9	CDS	mmu-miR-133a-3p	69.666
mt-Rnr2	ENSMUSG00000064339.1	Noncoding exon	mmu-miR-378a-3p	69.636
CT010467.1	ENSMUSG00000106106.3	Noncoding exon	mmu-miR-22-3p	69.634
Arf1	ENSMUSG00000048076.14	CDS	mmu-miR-133a-3p	69.252
Tnnt3	ENSMUSG00000061723.18	CDS	mmu-miR-133b-3p	69.201
Myh1	ENSMUSG00000056328.14	CDS	mmu-miR-1a-3p	69.132
mt-Nd1	ENSMUSG00000064341.1	CDS	mmu-miR-378a-3p	69.019
Actn3	ENSMUSG00000006457.4	CDS	mmu-miR-1a-3p	68.763
mt-Nd5	ENSMUSG00000064367.1	CDS	mmu-miR-206-3p	68.673
Mfge8	ENSMUSG00000030605.15	3' UTR	mmu-miR-206-3p	68.135
CT010467.1	ENSMUSG00000106106.3	Noncoding exon	mmu-miR-27b-3p	68.061
CT010467.1	ENSMUSG00000106106.3	Noncoding exon	mmu-miR-24-3p	67.954
Myh1	ENSMUSG00000056328.14	CDS	mmu-miR-133a-3p	67.947
Ttn	ENSMUSG00000051747.15	3' UTR	mmu-miR-26b-5p	67.812
Ttn	ENSMUSG00000051747.15	CDS	mmu-miR-23b-3p	67.498
Gnas	ENSMUSG00000027523.20	CDS	mmu-miR-22-3p	67.252
Postn	ENSMUSG00000027750.16	CDS	mmu-miR-199a-3p	67.046
Ttn	ENSMUSG00000051747.15	CDS	mmu-miR-133a-3p	66.777
Ttn	ENSMUSG00000051747.15	CDS	mmu-miR-1a-3p	66.689
Jun	ENSMUSG00000052684.4	3' UTR	mmu-miR-133a-3p	66.686
CT010467.1	ENSMUSG00000106106.3	Noncoding exon	mmu-miR-125b-5p	66.669
Col3a1	ENSMUSG00000026043.18	3' UTR	mmu-miR-29b-3p	66.25
Atp2a1	ENSMUSG00000030730.12	CDS	mmu-miR-22-3p	66.209
Sgk1	ENSMUSG00000019970.15	3' UTR	mmu-miR-1a-3p	66.15
Flnc	ENSMUSG00000068699.12	CDS	mmu-miR-133a-3p	65.884
Mylpf	ENSMUSG00000030672.12	CDS	mmu-miR-378a-3p	65.779
Car3	ENSMUSG00000027559.5	3' UTR	mmu-miR-206-3p	65.752
Ttn	ENSMUSG00000051747.15	CDS	mmu-miR-133a-3p	65.46
Ttn	ENSMUSG00000051747.15	CDS	mmu-miR-1a-3p	65.392
CT010467.1	ENSMUSG00000106106.3	Noncoding exon	mmu-miR-1a-3p	65.349
Ttn	ENSMUSG00000051747.15	CDS	mmu-miR-133a-3p	65.212
CT010467.1	ENSMUSG00000106106.3	Noncoding exon	mmu-miR-26a-5p	65.057
Eif4g2	ENSMUSG00000005610.17	CDS	mmu-miR-206-3p	64.875
Gm4707	ENSMUSG00000091831.5	Noncoding exon	mmu-miR-133a-3p	64.842
Cmss1	ENSMUSG00000022748.8	Distal intron	mmu-miR-133b-3p	64.694
Pdlim3	ENSMUSG00000031636.7	CDS	mmu-miR-1a-3p	64.599
Ttn	ENSMUSG00000051747.15	CDS	mmu-miR-133a-3p	64.518
Tpm2	ENSMUSG00000028464.16	3' UTR	mmu-miR-206-3p	64.45
Acta1	ENSMUSG00000031972.5	3' UTR	mmu-let-7a-5p	63.951
Ttn	ENSMUSG00000051747.15	CDS	mmu-miR-133a-3p	63.841
Igfbp5	ENSMUSG00000026185.8	3' UTR	mmu-miR-1a-3p	63.712
Eno3	ENSMUSG00000060600.15	CDS	mmu-miR-133a-3p	63.523
Sparc	ENSMUSG00000018593.13	3' UTR	mmu-miR-29a-3p	63.502
Neb	ENSMUSG00000026950.18	CDS	mmu-miR-133a-3p	63.407
Myh1	ENSMUSG00000056328.14	CDS	mmu-miR-206-3p	63.266
CT010467.1	ENSMUSG00000106106.3	Noncoding exon	mmu-miR-1a-3p	63.207
Klhl31	ENSMUSG00000044938.8	CDS	mmu-miR-1a-3p	63.174
Myh4	ENSMUSG00000057003.12	CDS	mmu-miR-22-3p	63.095
Sgk1	ENSMUSG00000019970.15	3' UTR	mmu-miR-133a-3p	62.82
Skp1a	ENSMUSG00000036309.14	CDS	mmu-miR-133a-3p	62.449
Ttn	ENSMUSG00000051747.15	CDS	mmu-miR-133b-3p	61.885
Myot	ENSMUSG00000024471.12	CDS	mmu-miR-22-3p	61.632
H19	ENSMUSG00000000031.16	Noncoding exon	mmu-miR-29a-3p	61.537
Mdh1	ENSMUSG00000020321.16	CDS	mmu-miR-1a-3p	61.523
Cltc	ENSMUSG00000047126.17	3' UTR	mmu-miR-1a-3p	61.007
Ttn	ENSMUSG00000051747.15	CDS	mmu-miR-23a-3p	60.975
H19	ENSMUSG00000000031.16	Noncoding exon	mmu-miR-22-3p	60.912
Gm23130	ENSMUSG00000077440.1	Noncoding exon	mmu-miR-26a-5p	60.826
Thbs1	ENSMUSG00000040152.8	3' UTR	mmu-let-7f-5p	60.774
Otud1	ENSMUSG00000043415.5	3' UTR	mmu-miR-26a-5p	60.577
CT010467.1	ENSMUSG00000106106.3	Noncoding exon	mmu-miR-25-3p	60.357
Myh4	ENSMUSG00000057003.12	CDS	mmu-miR-1a-3p	60.273
Tpm1	ENSMUSG00000032366.15	CDS	mmu-miR-133b-3p	60.172
Hspb6	ENSMUSG00000036854.14	CDS	mmu-miR-133a-3p	60.155
Qk	ENSMUSG00000062078.15	3' UTR	mmu-miR-133a-3p	59.628
Acta1	ENSMUSG00000031972.5	3' UTR	mmu-let-7c-5p	59.475
mt-Cytb	ENSMUSG00000064370.1	CDS	mmu-let-7b-5p	59.401
mt-Rnr2	ENSMUSG00000064339.1	Noncoding exon	mmu-miR-206-3p	59.257
Tpp2	ENSMUSG00000041763.14	CDS	mmu-miR-1a-3p	59.232
Col5a2	ENSMUSG00000026042.16	3' UTR	mmu-miR-26a-5p	59.125
F830016B08Rik	ENSMUSG00000090942.1	CDS	mmu-miR-1a-3p	58.838
Actn3	ENSMUSG00000006457.4	CDS	mmu-miR-133a-3p	58.806
Tpi1	ENSMUSG00000023456.16	CDS	mmu-miR-133b-3p	58.65
mt-Rnr2	ENSMUSG00000064339.1	Noncoding exon	mmu-let-7c-5p	58.619
Myh4	ENSMUSG00000057003.12	CDS	mmu-miR-1a-3p	58.587
Ttn	ENSMUSG00000051747.15	CDS	mmu-miR-378a-3p	58.31
Acta1	ENSMUSG00000031972.5	CDS	mmu-let-7c-5p	58.246
Postn	ENSMUSG00000027750.16	CDS	mmu-miR-16-5p	58.212
Klhl31	ENSMUSG00000044938.8	CDS	mmu-miR-133b-3p	57.822
Ttn	ENSMUSG00000051747.15	CDS	mmu-miR-27a-3p	57.47
Tnnt3	ENSMUSG00000061723.18	CDS	mmu-miR-133b-3p	57.191
Ndrg2	ENSMUSG00000004558.15	CDS	mmu-miR-133a-3p	57.143
mt-Rnr1	ENSMUSG00000064337.1	Noncoding exon	mmu-miR-1a-3p	57.117
Ttn	ENSMUSG00000051747.15	CDS	mmu-miR-26a-5p	56.943
Ttn	ENSMUSG00000051747.15	CDS	mmu-miR-133a-3p	56.77
Col3a1	ENSMUSG00000026043.18	CDS	mmu-miR-133a-3p	56.465
CT010467.1	ENSMUSG00000106106.3	Noncoding exon	mmu-miR-126a-3p	56.299
CT010467.1	ENSMUSG00000106106.3	Noncoding exon	mmu-miR-27b-3p	56.142
Ugp2	ENSMUSG00000001891.16	CDS	mmu-miR-133a-3p	56.116
Nedd4	ENSMUSG00000032216.15	CDS	mmu-miR-133a-3p	56
Asb8	ENSMUSG00000048175.13	CDS	mmu-miR-133b-3p	55.636
CT010467.1	ENSMUSG00000106106.3	Noncoding exon	mmu-miR-27a-3p	55.591
mt-Nd5	ENSMUSG00000064367.1	CDS	mmu-miR-26a-5p	55.404
Myh4	ENSMUSG00000057003.12	CDS	mmu-miR-378a-3p	55.351
Ttn	ENSMUSG00000051747.15	CDS	mmu-miR-26b-5p	55.234
Neb	ENSMUSG00000026950.18	CDS	mmu-miR-23b-3p	55.214
Ttn	ENSMUSG00000051747.15	CDS	mmu-miR-133a-3p	55.104
mt-Rnr1	ENSMUSG00000064337.1	Noncoding exon	mmu-miR-24-3p	55.046
CT010467.1	ENSMUSG00000106106.3	Noncoding exon	mmu-miR-28c	54.799
Ttn	ENSMUSG00000051747.15	CDS	mmu-miR-133a-3p	54.772
mt-Rnr2	ENSMUSG00000064339.1	Noncoding exon	mmu-miR-142a-3p	54.76
Myh4	ENSMUSG00000057003.12	CDS	mmu-miR-133a-3p	54.725
Ttn	ENSMUSG00000051747.15	CDS	mmu-miR-26b-5p	54.661
Thbs1	ENSMUSG00000040152.8	3' UTR	mmu-let-7c-5p	54.621
Ttn	ENSMUSG00000051747.15	CDS	mmu-miR-133b-3p	54.528
Plxnd1	ENSMUSG00000030123.15	3' UTR	mmu-miR-27a-3p	54.436
Ttn	ENSMUSG00000051747.15	CDS	mmu-miR-133a-3p	54.425
Myot	ENSMUSG00000024471.12	CDS	mmu-miR-133a-5p	54.344
Klhl41	ENSMUSG00000075307.3	CDS	mmu-miR-26b-5p	54.129
CT010467.1	ENSMUSG00000106106.3	Noncoding exon	mmu-miR-29a-3p	53.721
CT010467.1	ENSMUSG00000106106.3	Noncoding exon	mmu-miR-126a-3p	53.539
Lmcd1	ENSMUSG00000057604.9	CDS	mmu-miR-133a-3p	53.504
Pygm	ENSMUSG00000032648.14	CDS	mmu-miR-133a-3p	53.385
Tnrc6b	ENSMUSG00000047888.10	CDS	mmu-miR-133a-3p	53.186
Myh1	ENSMUSG00000056328.14	CDS	mmu-miR-133a-3p	52.957
mt-Nd1	ENSMUSG00000064341.1	CDS	mmu-let-7a-5p	52.939
Pvalb	ENSMUSG00000005716.16	CDS	mmu-miR-133a-3p	52.926
Ttn	ENSMUSG00000051747.15	CDS	mmu-miR-133a-3p	52.91
Ttn	ENSMUSG00000051747.15	CDS	mmu-miR-133a-3p	52.869
Myh1	ENSMUSG00000056328.14	CDS	mmu-miR-133a-3p	52.813
Klhl31	ENSMUSG00000044938.8	3' UTR	mmu-let-7d-5p	52.557
Actn2	ENSMUSG00000052374.16	CDS	mmu-miR-133a-3p	52.369
Mybpc1	ENSMUSG00000020061.18	CDS	mmu-miR-26a-5p	52.346
Ttn	ENSMUSG00000051747.15	CDS	mmu-miR-133a-3p	52.274
Tpm4	ENSMUSG00000031799.10	3' UTR	mmu-miR-1a-3p	52.263
Myh1	ENSMUSG00000056328.14	CDS	mmu-miR-133b-3p	52.222
H19	ENSMUSG00000000031.16	Noncoding exon	mmu-miR-152-3p	52.139
mt-Nd5	ENSMUSG00000064367.1	CDS	mmu-let-7c-5p	52.132
Myh4	ENSMUSG00000057003.12	CDS	mmu-miR-365-3p	52.126
mt-Nd1	ENSMUSG00000064341.1	CDS	mmu-let-7f-5p	52.075
Ttn	ENSMUSG00000051747.15	CDS	mmu-miR-206-3p	52.012
Acta1	ENSMUSG00000031972.5	CDS	mmu-miR-196a-5p	51.992
Mylpf	ENSMUSG00000030672.12	CDS	mmu-miR-133a-3p	51.907
Thbs1	ENSMUSG00000040152.8	3' UTR	mmu-let-7f-5p	51.775
Neb	ENSMUSG00000026950.18	CDS	mmu-miR-27a-3p	51.77
Lrrc2	ENSMUSG00000032495.8	CDS	mmu-miR-1a-3p	51.504
Ttn	ENSMUSG00000051747.15	CDS	mmu-miR-133a-3p	51.424
Acta1	ENSMUSG00000031972.5	CDS	mmu-miR-133b-3p	51.349
Ttn	ENSMUSG00000051747.15	CDS	mmu-miR-27a-3p	51.312
CT010467.1	ENSMUSG00000106106.3	Noncoding exon	mmu-miR-15a-5p	51.286
CT010467.1	ENSMUSG00000106106.3	Noncoding exon	mmu-miR-1a-3p	51.175
Zfp871	ENSMUSG00000024298.15	3' UTR	mmu-miR-206-3p	50.893
Eef1a2	ENSMUSG00000016349.10	CDS	mmu-miR-133a-3p	50.789
Myh4	ENSMUSG00000057003.12	CDS	mmu-miR-206-3p	50.771
Gm19951	ENSMUSG00000113136.1	Distal intron (ncRNA)	mmu-miR-133a-3p	50.542
CT010467.1	ENSMUSG00000106106.3	Noncoding exon	mmu-miR-23b-3p	50.293
Xirp2	ENSMUSG00000027022.14	CDS	mmu-let-7b-5p	50.155
Ttn	ENSMUSG00000051747.15	CDS	mmu-miR-133a-3p	50.074
Ttn	ENSMUSG00000051747.15	CDS	mmu-let-7f-5p	49.933
Kif1b	ENSMUSG00000063077.15	CDS	mmu-miR-26a-5p	49.915
Coa5	ENSMUSG00000026112.7	3' UTR	mmu-miR-1a-3p	49.902
Myot	ENSMUSG00000024471.12	5' UTR	mmu-miR-1a-3p	49.839
Neb	ENSMUSG00000026950.18	CDS	mmu-miR-1a-3p	49.802
Atp5j2	ENSMUSG00000038690.15	CDS	mmu-miR-22-3p	49.788
CT010467.1	ENSMUSG00000106106.3	Noncoding exon	mmu-miR-125b-5p	49.727
H19	ENSMUSG00000000031.16	Noncoding exon	mmu-miR-29b-3p	49.692
Myh2	ENSMUSG00000033196.17	CDS	mmu-miR-133a-3p	49.654
Cdk8	ENSMUSG00000029635.15	Distal intron	mmu-miR-133a-3p	49.631
Ckm	ENSMUSG00000030399.2	CDS	mmu-miR-133b-3p	49.625
Car3	ENSMUSG00000027559.5	3' UTR	mmu-miR-378a-3p	49.617
Ttn	ENSMUSG00000051747.15	CDS	mmu-miR-133b-3p	49.392
Col3a1	ENSMUSG00000026043.18	3' UTR	mmu-miR-29c-3p	49.294
CT010467.1	ENSMUSG00000106106.3	Noncoding exon	mmu-miR-140-3p	49.279
Ttn	ENSMUSG00000051747.15	CDS	mmu-miR-133b-3p	49.057
Mef2c	ENSMUSG00000005583.16	5' UTR	mmu-miR-27b-3p	48.795
Col1a1	ENSMUSG00000001506.10	3' UTR	mmu-miR-1a-3p	48.69
Txnl1	ENSMUSG00000024583.3	CDS	mmu-miR-26a-5p	48.643
Thbs1	ENSMUSG00000040152.8	3' UTR	mmu-let-7c-5p	48.525
Ttn	ENSMUSG00000051747.15	CDS	mmu-miR-133a-3p	48.415
Rn7sk	ENSMUSG00000065037.1	Noncoding exon	mmu-miR-378b	48.386
Atp5b	ENSMUSG00000025393.12	CDS	mmu-miR-133a-3p	48.352
Pvalb	ENSMUSG00000005716.16	CDS	mmu-miR-378a-3p	48.352
H19	ENSMUSG00000000031.16	Noncoding exon	mmu-let-7c-5p	48.316
CT010467.1	ENSMUSG00000106106.3	Noncoding exon	mmu-miR-24-3p	48.162
Pvalb	ENSMUSG00000005716.16	CDS	mmu-miR-133a-3p	48.134
Rnf115	ENSMUSG00000028098.13	CDS	mmu-miR-133a-3p	48.054
Myh1	ENSMUSG00000056328.14	CDS	mmu-miR-133a-3p	47.844
Tmem65	ENSMUSG00000062373.8	CDS	mmu-miR-133a-3p	47.806
Acta1	ENSMUSG00000031972.5	CDS	mmu-miR-133b-3p	47.668
Myh1	ENSMUSG00000056328.14	CDS	mmu-miR-206-3p	47.466
Klhl24	ENSMUSG00000062901.3	CDS	mmu-miR-133a-3p	47.433
Postn	ENSMUSG00000027750.16	CDS	mmu-miR-133a-3p	47.29
CT010467.1	ENSMUSG00000106106.3	Noncoding exon	mmu-miR-26a-5p	47.198
Neb	ENSMUSG00000026950.18	CDS	mmu-miR-133b-3p	46.965
Thbs1	ENSMUSG00000040152.8	3' UTR	mmu-miR-206-3p	46.939
Tnni2	ENSMUSG00000031097.15	CDS	mmu-miR-378a-3p	46.875
Ppp2r3a	ENSMUSG00000043154.15	CDS	mmu-miR-1a-3p	46.791
Ttn	ENSMUSG00000051747.15	CDS	mmu-miR-23a-3p	46.67
Ttn	ENSMUSG00000051747.15	CDS	mmu-let-7g-5p	46.649
Eno3	ENSMUSG00000060600.15	CDS	mmu-miR-133a-3p	46.641
CT010467.1	ENSMUSG00000106106.3	Noncoding exon	mmu-let-7a-5p	46.629
Myh4	ENSMUSG00000057003.12	CDS	mmu-miR-133a-3p	46.579
Tnnt3	ENSMUSG00000061723.18	CDS	mmu-miR-21a-5p	46.475
Atp1b1	ENSMUSG00000026576.12	3' UTR	mmu-miR-26a-5p	46.4
Myh1	ENSMUSG00000056328.14	CDS	mmu-miR-29a-3p	46.361
Ttn	ENSMUSG00000051747.15	3' UTR	mmu-miR-26b-5p	46.287
5430431A17Rik	ENSMUSG00000108322.2	Distal intron (ncRNA)	mmu-let-7b-5p	46.162
Tnnc2	ENSMUSG00000017300.9	CDS	mmu-miR-486b-5p	46.124
Acta1	ENSMUSG00000031972.5	3' UTR	mmu-let-7g-5p	46.079
CT010467.1	ENSMUSG00000106106.3	Noncoding exon	mmu-miR-199a-3p	46.039
mt-Nd4	ENSMUSG00000064363.1	CDS	mmu-let-7b-5p	45.965
Myh1	ENSMUSG00000056328.14	CDS	mmu-miR-133a-3p	45.935
Neb	ENSMUSG00000026950.18	CDS	mmu-miR-206-3p	45.926
Acta1	ENSMUSG00000031972.5	3' UTR	mmu-miR-26a-5p	45.843
Ttn	ENSMUSG00000051747.15	CDS	mmu-miR-133b-3p	45.428
Oip5os1	ENSMUSG00000085438.1	Noncoding exon	mmu-miR-466i-5p	45.338
Ttn	ENSMUSG00000051747.15	CDS	mmu-miR-1a-3p	45.233
CT010467.1	ENSMUSG00000106106.3	Noncoding exon	mmu-miR-29a-3p	45.153
Myh1	ENSMUSG00000056328.14	CDS	mmu-miR-133a-3p	45.022
Ttn	ENSMUSG00000051747.15	CDS	mmu-miR-133a-3p	44.981
Nrep	ENSMUSG00000042834.15	3' UTR	mmu-miR-29a-3p	44.815
Igf2	ENSMUSG00000048583.16	5' UTR	mmu-let-7a-5p	44.767
Myh1	ENSMUSG00000056328.14	CDS	mmu-miR-133a-3p	44.76
Ttn	ENSMUSG00000051747.15	CDS	mmu-miR-24-3p	44.695
Mef2c	ENSMUSG00000005583.16	5' UTR	mmu-miR-27a-3p	44.553
Runx1	ENSMUSG00000022952.17	3' UTR	mmu-miR-27a-3p	44.484
Myh2	ENSMUSG00000033196.17	CDS	mmu-miR-206-3p	44.426
Myh1	ENSMUSG00000056328.14	CDS	mmu-miR-378a-3p	44.403
Klhl24	ENSMUSG00000062901.3	CDS	mmu-miR-133a-3p	44.308
Car3	ENSMUSG00000027559.5	CDS	mmu-miR-1a-3p	44.257
Casq1	ENSMUSG00000007122.11	CDS	mmu-miR-23a-3p	44.247
CT010467.1	ENSMUSG00000106106.3	Noncoding exon	mmu-miR-378a-3p	44.227
CT010467.1	ENSMUSG00000106106.3	Noncoding exon	mmu-miR-133a-3p	44.15
Ttn	ENSMUSG00000051747.15	CDS	mmu-miR-133b-3p	44.15
Igf2	ENSMUSG00000048583.16	5' UTR	mmu-let-7a-5p	44.092
Ckm	ENSMUSG00000030399.2	CDS	mmu-miR-206-3p	44.023
Ttn	ENSMUSG00000051747.15	CDS	mmu-miR-206-3p	44.001
Myh1	ENSMUSG00000056328.14	CDS	mmu-let-7d-5p	43.971
Acta1	ENSMUSG00000031972.5	CDS	mmu-miR-29c-3p	43.893
Ldha	ENSMUSG00000063229.15	CDS	mmu-miR-206-3p	43.88
Myh4	ENSMUSG00000057003.12	CDS	mmu-miR-133b-3p	43.669
Ttn	ENSMUSG00000051747.15	CDS	mmu-miR-378a-3p	43.65
Gm9247	ENSMUSG00000115505.1	Noncoding exon	mmu-miR-1a-3p	43.627
Atf4	ENSMUSG00000042406.8	CDS	mmu-miR-1a-3p	43.624
Usf3	ENSMUSG00000068284.14	CDS	mmu-miR-1a-3p	43.604
Actn2	ENSMUSG00000052374.16	CDS	mmu-miR-133b-3p	43.564
H19	ENSMUSG00000000031.16	Noncoding exon	mmu-miR-199b-5p	43.516
Ttn	ENSMUSG00000051747.15	CDS	mmu-miR-133a-3p	43.504
Col3a1	ENSMUSG00000026043.18	3' UTR	mmu-let-7b-5p	43.444
Tpm2	ENSMUSG00000028464.16	CDS	mmu-miR-133a-3p	43.382
Col6a3	ENSMUSG00000048126.16	3' UTR	mmu-miR-29a-3p	43.307
Myh1	ENSMUSG00000056328.14	CDS	mmu-miR-133a-3p	43.234
Mcl1	ENSMUSG00000038612.16	3' UTR	mmu-miR-133a-3p	43.03
Col1a1	ENSMUSG00000001506.10	3' UTR	mmu-miR-29a-3p	42.984
Ttn	ENSMUSG00000051747.15	CDS	mmu-miR-27a-3p	42.918
Ywhab	ENSMUSG00000018326.9	3' UTR	mmu-miR-1a-3p	42.896
CT010467.1	ENSMUSG00000106106.3	Noncoding exon	mmu-miR-27a-3p	42.892
Neb	ENSMUSG00000026950.18	CDS	mmu-miR-1a-3p	42.875
Ttn	ENSMUSG00000051747.15	CDS	mmu-miR-26a-5p	42.8
Neb	ENSMUSG00000026950.18	CDS	mmu-miR-133b-3p	42.745
Adam19	ENSMUSG00000011256.16	3' UTR	mmu-miR-26a-5p	42.652
Ttn	ENSMUSG00000051747.15	CDS	mmu-miR-21a-5p	42.638
mt-Nd1	ENSMUSG00000064341.1	CDS	mmu-miR-196b-5p	42.632
Neb	ENSMUSG00000026950.18	CDS	mmu-miR-133a-3p	42.612
CT010467.1	ENSMUSG00000106106.3	Noncoding exon	mmu-let-7a-5p	42.604
CT010467.1	ENSMUSG00000106106.3	Noncoding exon	mmu-let-7f-5p	42.575
Cox6a1	ENSMUSG00000041697.8	CDS	mmu-miR-133a-3p	42.574
Ttn	ENSMUSG00000051747.15	CDS	mmu-miR-27b-3p	42.327
H19	ENSMUSG00000000031.16	Noncoding exon	mmu-let-7f-5p	42.325
mt-Nd1	ENSMUSG00000064341.1	CDS	mmu-let-7c-5p	42.317
Capn3	ENSMUSG00000079110.12	CDS	mmu-miR-133a-3p	42.195
Ttn	ENSMUSG00000051747.15	CDS	mmu-miR-27a-3p	42.193
Myh8	ENSMUSG00000055775.16	CDS	mmu-miR-133b-3p	42.139
H19	ENSMUSG00000000031.16	Noncoding exon	mmu-miR-29c-3p	42.079
Neb	ENSMUSG00000026950.18	CDS	mmu-miR-1a-3p	42.057
Fstl1	ENSMUSG00000022816.11	3' UTR	mmu-miR-133a-3p	41.917
Mybpc2	ENSMUSG00000038670.11	CDS	mmu-miR-133a-3p	41.796
Pygm	ENSMUSG00000032648.14	CDS	mmu-miR-378a-3p	41.643
mmu-mir-6236	MI0021583	miRNA	mmu-miR-6236	41.549
Ttn	ENSMUSG00000051747.15	CDS	mmu-miR-133a-3p	41.523
CT010467.1	ENSMUSG00000106106.3	Noncoding exon	mmu-let-7d-5p	41.445
Ttn	ENSMUSG00000051747.15	CDS	mmu-miR-22-3p	41.444
Itm2b	ENSMUSG00000022108.8	3' UTR	mmu-miR-133a-3p	41.426
Fhl1	ENSMUSG00000023092.16	3' UTR	mmu-miR-206-3p	41.303
Ttn	ENSMUSG00000051747.15	CDS	mmu-miR-133a-3p	41.268
H19	ENSMUSG00000000031.16	Noncoding exon	mmu-let-7b-5p	41.183
Atp2a1	ENSMUSG00000030730.12	CDS	mmu-miR-133a-3p	41.124
Pgam2	ENSMUSG00000020475.3	CDS	mmu-miR-29a-3p	41.089
Xirp2	ENSMUSG00000027022.14	CDS	mmu-let-7d-5p	41.039
Ttn	ENSMUSG00000051747.15	CDS	mmu-miR-27b-3p	41.031
Eef1a2	ENSMUSG00000016349.10	CDS	mmu-miR-133a-3p	41.009
Col3a1	ENSMUSG00000026043.18	3' UTR	mmu-let-7c-5p	40.936
mt-Rnr1	ENSMUSG00000064337.1	Noncoding exon	mmu-let-7c-5p	40.834
H19	ENSMUSG00000000031.16	Noncoding exon	mmu-miR-29b-3p	40.767
Rcan1	ENSMUSG00000022951.16	CDS	mmu-miR-133a-3p	40.75
Myh1	ENSMUSG00000056328.14	CDS	mmu-miR-133a-3p	40.654
CT010467.1	ENSMUSG00000106106.3	Noncoding exon	mmu-miR-378a-3p	40.639
Cited2	ENSMUSG00000039910.10	3' UTR	mmu-miR-133a-3p	40.61
Ttn	ENSMUSG00000051747.15	CDS	mmu-miR-133a-3p	40.597
Ckm	ENSMUSG00000030399.2	CDS	mmu-miR-22-3p	40.528
Neb	ENSMUSG00000026950.18	CDS	mmu-miR-133b-3p	40.51
CT010467.1	ENSMUSG00000106106.3	Noncoding exon	mmu-miR-199a-5p	40.506
mt-Cytb	ENSMUSG00000064370.1	CDS	mmu-miR-1a-3p	40.506
Ttn	ENSMUSG00000051747.15	CDS	mmu-miR-27a-3p	40.476
Pgam2	ENSMUSG00000020475.3	CDS	mmu-miR-29b-3p	40.43
Hspa9	ENSMUSG00000024359.10	CDS	mmu-miR-133a-3p	40.429
Neb	ENSMUSG00000026950.18	CDS	mmu-miR-133a-3p	40.375
Cxcl12	ENSMUSG00000061353.11	3' UTR	mmu-miR-23a-3p	40.361
Ttn	ENSMUSG00000051747.15	CDS	mmu-miR-133a-3p	40.323
Tmsb4x	ENSMUSG00000049775.16	3' UTR	mmu-miR-199a-3p	40.314
CT010467.1	ENSMUSG00000106106.3	Noncoding exon	mmu-let-7b-5p	40.275
Mylpf	ENSMUSG00000030672.12	CDS	mmu-miR-133a-3p	40.194
CT010467.1	ENSMUSG00000106106.3	Noncoding exon	mmu-let-7d-5p	40.115
mt-Nd5	ENSMUSG00000064367.1	CDS	mmu-let-7b-5p	40.031
Myh2	ENSMUSG00000033196.17	CDS	mmu-miR-133a-3p	39.995
Ndrg2	ENSMUSG00000004558.15	CDS	mmu-miR-133a-3p	39.854
Ttn	ENSMUSG00000051747.15	CDS	mmu-miR-206-3p	39.783
Neb	ENSMUSG00000026950.18	CDS	mmu-miR-133b-3p	39.776
Fn1	ENSMUSG00000026193.15	3' UTR	mmu-miR-199a-3p	39.76
Myh4	ENSMUSG00000057003.12	CDS	mmu-miR-133a-3p	39.757
Ckm	ENSMUSG00000030399.2	CDS	mmu-miR-128-3p	39.75
Col8a1	ENSMUSG00000068196.5	3' UTR	mmu-miR-466i-5p	39.747
Neb	ENSMUSG00000026950.18	CDS	mmu-miR-133b-3p	39.708
mt-Nd4	ENSMUSG00000064363.1	CDS	mmu-let-7a-5p	39.644
Ckm	ENSMUSG00000030399.2	CDS	mmu-miR-23a-3p	39.595
Ckm	ENSMUSG00000030399.2	CDS	mmu-miR-16-5p	39.534
Mat2a	ENSMUSG00000053907.10	CDS	mmu-miR-26a-5p	39.444
Ahnak	ENSMUSG00000069833.13	3' UTR	mmu-miR-30c-5p	39.438
Acta1	ENSMUSG00000031972.5	CDS	mmu-miR-133a-3p	39.425
Ttn	ENSMUSG00000051747.15	CDS	mmu-miR-133a-3p	39.422
CT010467.1	ENSMUSG00000106106.3	Noncoding exon	mmu-miR-133a-3p	39.348
H19	ENSMUSG00000000031.16	Noncoding exon	mmu-miR-148b-3p	39.273
Myh4	ENSMUSG00000057003.12	CDS	mmu-miR-133a-3p	39.135
Myh1	ENSMUSG00000056328.14	CDS	mmu-miR-133b-3p	39.086
Myh1	ENSMUSG00000056328.14	CDS	mmu-miR-133b-3p	39.062
mt-Rnr1	ENSMUSG00000064337.1	Noncoding exon	mmu-miR-133a-3p	39.046
Ttn	ENSMUSG00000051747.15	CDS	mmu-miR-133b-3p	38.989
H19	ENSMUSG00000000031.16	Noncoding exon	mmu-miR-15a-5p	38.978
CT010467.1	ENSMUSG00000106106.3	Noncoding exon	mmu-let-7b-5p	38.96
Ttn	ENSMUSG00000051747.15	CDS	mmu-miR-133a-3p	38.905
Fos	ENSMUSG00000021250.13	3' UTR	mmu-miR-101c	38.886
Myh4	ENSMUSG00000057003.12	CDS	mmu-miR-206-3p	38.877
CT010467.1	ENSMUSG00000106106.3	Noncoding exon	mmu-miR-196a-5p	38.871
Malat1	ENSMUSG00000092341.3	Noncoding exon	mmu-miR-143-3p	38.821
mt-Nd4	ENSMUSG00000064363.1	CDS	mmu-miR-466i-5p	38.816
Myh4	ENSMUSG00000057003.12	CDS	mmu-miR-133a-3p	38.799
Ttn	ENSMUSG00000051747.15	CDS	mmu-miR-133a-3p	38.759
Cmss1	ENSMUSG00000022748.8	Distal intron	mmu-miR-133a-3p	38.749
Abra	ENSMUSG00000042895.6	CDS	mmu-miR-133a-3p	38.723
Acta2	ENSMUSG00000035783.9	CDS	mmu-miR-21a-5p	38.592
H19	ENSMUSG00000000031.16	Noncoding exon	mmu-miR-29c-3p	38.582
Klhl31	ENSMUSG00000044938.8	CDS	mmu-miR-133a-3p	38.486
Neb	ENSMUSG00000026950.18	CDS	mmu-miR-133a-3p	38.44
Dusp1	ENSMUSG00000024190.7	3' UTR	mmu-miR-133a-3p	38.427
mt-Tv	ENSMUSG00000064338.1	Noncoding exon	mmu-miR-133b-3p	38.393
Ahnak	ENSMUSG00000069833.13	CDS	mmu-miR-21a-5p	38.246
Mybpc1	ENSMUSG00000020061.18	Distal intron	mmu-miR-1a-3p	38.21
Ttn	ENSMUSG00000051747.15	CDS	mmu-miR-133b-3p	38.201
CT010467.1	ENSMUSG00000106106.3	Noncoding exon	mmu-miR-486b-5p	38.144
Pnrc1	ENSMUSG00000040128.9	3' UTR	mmu-miR-199a-3p	38.092
CT010467.1	ENSMUSG00000106106.3	Noncoding exon	mmu-miR-195a-5p	38.009
Myh1	ENSMUSG00000056328.14	CDS	mmu-let-7a-5p	37.895
Myh1	ENSMUSG00000056328.14	CDS	mmu-miR-378a-3p	37.874
Malat1	ENSMUSG00000092341.3	Noncoding exon	mmu-miR-15a-5p	37.796
Medag	ENSMUSG00000029659.16	CDS	mmu-miR-27a-3p	37.77
Nrep	ENSMUSG00000042834.15	3' UTR	mmu-miR-29b-3p	37.757
mt-Nd1	ENSMUSG00000064341.1	CDS	mmu-miR-155-5p	37.727
Hexb	ENSMUSG00000021665.9	Distal intron	mmu-miR-133a-3p	37.672
Tpm2	ENSMUSG00000028464.16	CDS	mmu-miR-133a-3p	37.64
CT010467.1	ENSMUSG00000106106.3	Noncoding exon	mmu-miR-1a-3p	37.623
Hspb6	ENSMUSG00000036854.14	CDS	mmu-miR-24-3p	37.565
H19	ENSMUSG00000000031.16	Noncoding exon	mmu-miR-125b-5p	37.538
Ttn	ENSMUSG00000051747.15	CDS	mmu-miR-133a-3p	37.497
Malat1	ENSMUSG00000092341.3	Noncoding exon	mmu-miR-503-5p	37.414
Dynlt3	ENSMUSG00000031176.8	3' UTR	mmu-miR-133a-3p	37.411
Calm2	ENSMUSG00000036438.14	3' UTR	mmu-miR-1a-3p	37.36
CT010467.1	ENSMUSG00000106106.3	Noncoding exon	mmu-let-7f-5p	37.305
Actb	ENSMUSG00000029580.14	CDS	mmu-let-7c-5p	37.301
Pygm	ENSMUSG00000032648.14	CDS	mmu-miR-133a-3p	37.258
Dnmt3a	ENSMUSG00000020661.15	3' UTR	mmu-miR-1a-3p	37.187
mt-Tv	ENSMUSG00000064338.1	Noncoding exon	mmu-miR-133b-3p	37.148
Ttn	ENSMUSG00000051747.15	CDS	mmu-miR-22-3p	37.103
Dusp1	ENSMUSG00000024190.7	3' UTR	mmu-miR-1a-3p	36.958
Cox6a2	ENSMUSG00000030785.8	CDS	mmu-miR-206-3p	36.919
Dusp1	ENSMUSG00000024190.7	3' UTR	mmu-miR-206-3p	36.794
Thbs1	ENSMUSG00000040152.8	3' UTR	mmu-let-7a-5p	36.765
Col1a2	ENSMUSG00000029661.16	3' UTR	mmu-miR-26a-5p	36.761
CT010467.1	ENSMUSG00000106106.3	Noncoding exon	mmu-let-7f-5p	36.621
Hspa8	ENSMUSG00000015656.17	CDS	mmu-miR-16-5p	36.568
Tpm1	ENSMUSG00000032366.15	CDS	mmu-miR-133a-3p	36.537
Stradb	ENSMUSG00000026027.13	CDS	mmu-miR-26a-5p	36.533
Myh1	ENSMUSG00000056328.14	CDS	mmu-miR-133a-3p	36.506
Hspa8	ENSMUSG00000015656.17	CDS	mmu-miR-16-5p	36.398
Myh1	ENSMUSG00000056328.14	CDS	mmu-miR-26a-5p	36.397
Ttn	ENSMUSG00000051747.15	CDS	mmu-miR-30c-5p	36.365
Ttn	ENSMUSG00000051747.15	CDS	mmu-miR-1a-3p	36.362
Fth1	ENSMUSG00000024661.7	CDS	mmu-miR-1a-3p	36.336
Ttn	ENSMUSG00000051747.15	CDS	mmu-miR-27b-3p	36.304
Col1a1	ENSMUSG00000001506.10	CDS	mmu-let-7c-5p	36.293
H19	ENSMUSG00000000031.16	Noncoding exon	mmu-let-7a-5p	36.293
Myh2	ENSMUSG00000033196.17	CDS	mmu-miR-133b-3p	36.292
Lars2	ENSMUSG00000035202.8	3' UTR	mmu-miR-133a-3p	36.113
Fn1	ENSMUSG00000026193.15	CDS	mmu-miR-125b-5p	36.112
Thbs1	ENSMUSG00000040152.8	3' UTR	mmu-let-7a-5p	35.981
CT010467.1	ENSMUSG00000106106.3	Noncoding exon	mmu-miR-140-3p	35.974
Rhob	ENSMUSG00000054364.5	3' UTR	mmu-miR-214-3p	35.955
Slc6a8	ENSMUSG00000019558.14	CDS	mmu-miR-1a-3p	35.939
Ndrg3	ENSMUSG00000027634.14	3' UTR	mmu-miR-1a-3p	35.865
Gm15564	ENSMUSG00000086324.8	Noncoding exon	mmu-miR-133a-3p	35.816
Ccdc50	ENSMUSG00000038127.15	3' UTR	mmu-miR-1a-3p	35.783
Ttn	ENSMUSG00000051747.15	CDS	mmu-miR-1a-3p	35.734
Idh3a	ENSMUSG00000032279.11	CDS	mmu-miR-133a-3p	35.702
CT010467.1	ENSMUSG00000106106.3	Noncoding exon	mmu-miR-21a-5p	35.69
Col1a1	ENSMUSG00000001506.10	3' UTR	mmu-miR-27a-3p	35.682
Top2b	ENSMUSG00000017485.11	CDS	mmu-miR-1a-3p	35.674
Acta1	ENSMUSG00000031972.5	CDS	mmu-let-7f-5p	35.622
Myh4	ENSMUSG00000057003.12	CDS	mmu-miR-365-3p	35.532
Ryr1	ENSMUSG00000030592.18	CDS	mmu-miR-133a-3p	35.481
Atp2a1	ENSMUSG00000030730.12	CDS	mmu-miR-133a-3p	35.436
Acta1	ENSMUSG00000031972.5	CDS	mmu-miR-27b-3p	35.433
Myh1	ENSMUSG00000056328.14	CDS	mmu-miR-133a-3p	35.424
CT010467.1	ENSMUSG00000106106.3	Noncoding exon	mmu-let-7c-5p	35.413
Ttn	ENSMUSG00000051747.15	CDS	mmu-miR-133a-3p	35.4
Col3a1	ENSMUSG00000026043.18	CDS	mmu-miR-27a-3p	35.311
Mreg	ENSMUSG00000039395.8	CDS	mmu-miR-133a-3p	35.216
mt-Rnr1	ENSMUSG00000064337.1	Noncoding exon	mmu-let-7d-5p	35.213
Xirp2	ENSMUSG00000027022.14	CDS	mmu-miR-30c-5p	35.15
Myh1	ENSMUSG00000056328.14	CDS	mmu-miR-133b-3p	35.146
Mylf-ps	ENSMUSG00000113178.1	Noncoding exon	mmu-miR-22-3p	35.145
mt-Rnr1	ENSMUSG00000064337.1	Noncoding exon	mmu-let-7f-5p	35.016
Myh1	ENSMUSG00000056328.14	CDS	mmu-miR-22-3p	35.012
Myot	ENSMUSG00000024471.12	CDS	mmu-miR-22-3p	34.954
CT010467.1	ENSMUSG00000106106.3	Noncoding exon	mmu-miR-17-5p	34.916
Hexb	ENSMUSG00000021665.9	Distal intron	mmu-miR-27a-3p	34.871
CT010467.1	ENSMUSG00000106106.3	Noncoding exon	mmu-let-7d-5p	34.795
mt-Nd4	ENSMUSG00000064363.1	CDS	mmu-miR-378a-3p	34.756
Btg2	ENSMUSG00000020423.6	3' UTR	mmu-miR-24-3p	34.709
CT010467.1	ENSMUSG00000106106.3	Noncoding exon	mmu-miR-30c-5p	34.708
Aldoa	ENSMUSG00000030695.16	CDS	mmu-miR-29a-3p	34.663
Cmss1	ENSMUSG00000022748.8	Distal intron	mmu-miR-133a-3p	34.551
Ttn	ENSMUSG00000051747.15	CDS	mmu-miR-133b-3p	34.524
Mrpl42	ENSMUSG00000062981.5	CDS	mmu-miR-133a-3p	34.484
Mylf-ps	ENSMUSG00000113178.1	Noncoding exon	mmu-miR-133a-3p	34.481
CT010467.1	ENSMUSG00000106106.3	Noncoding exon	mmu-miR-27a-3p	34.41
Ndufs2	ENSMUSG00000013593.12	CDS	mmu-miR-133a-3p	34.318
CT010467.1	ENSMUSG00000106106.3	Noncoding exon	mmu-miR-27a-3p	34.312
Atp5g3	ENSMUSG00000018770.9	CDS	mmu-miR-133a-3p	34.291
mt-Nd5	ENSMUSG00000064367.1	CDS	mmu-let-7c-5p	34.243
mt-Rnr2	ENSMUSG00000064339.1	Noncoding exon	mmu-miR-133a-5p	34.239
Tnnt3	ENSMUSG00000061723.18	CDS	mmu-miR-133a-3p	34.184
Ttn	ENSMUSG00000051747.15	CDS	mmu-miR-27a-3p	34.174
CT010467.1	ENSMUSG00000106106.3	Noncoding exon	mmu-miR-30a-5p	34.145
Hexb	ENSMUSG00000021665.9	Distal intron	mmu-miR-27b-3p	34
Acta1	ENSMUSG00000031972.5	CDS	mmu-miR-378a-3p	33.966
Nmt1	ENSMUSG00000020936.8	CDS	mmu-miR-133a-3p	33.945
Camk1d	ENSMUSG00000039145.16	Distal intron	mmu-miR-152-3p	33.941
Acta1	ENSMUSG00000031972.5	CDS	mmu-miR-1a-3p	33.708
Ftl1	ENSMUSG00000050708.16	CDS	mmu-miR-133a-3p	33.693
Map1lc3a	ENSMUSG00000027602.9	CDS	mmu-miR-133a-3p	33.563
Myf6	ENSMUSG00000035923.4	CDS	mmu-miR-1a-3p	33.504
CT010467.1	ENSMUSG00000106106.3	Noncoding exon	mmu-let-7c-5p	33.491
mt-Cytb	ENSMUSG00000064370.1	CDS	mmu-let-7c-5p	33.444
Tpm2	ENSMUSG00000028464.16	3' UTR	mmu-miR-1a-3p	33.43
mt-Rnr1	ENSMUSG00000064337.1	Noncoding exon	mmu-miR-143-3p	33.399
CT010467.1	ENSMUSG00000106106.3	Noncoding exon	mmu-miR-214-3p	33.369
Hipk1	ENSMUSG00000008730.17	CDS	mmu-miR-1a-3p	33.352
Plin4	ENSMUSG00000002831.14	3' UTR	mmu-miR-206-3p	33.341
Tmbim6	ENSMUSG00000023010.15	3' UTR	mmu-miR-27a-3p	33.319
Cryab	ENSMUSG00000032060.10	CDS	mmu-miR-133b-3p	33.313
CT010467.1	ENSMUSG00000106106.3	Noncoding exon	mmu-let-7f-5p	33.262
CT010467.1	ENSMUSG00000106106.3	Noncoding exon	mmu-let-7a-5p	33.237
Mybpc2	ENSMUSG00000038670.11	CDS	mmu-miR-133a-3p	33.231
Uqcrc1	ENSMUSG00000025651.14	CDS	mmu-miR-1a-3p	33.16
CT010467.1	ENSMUSG00000106106.3	Noncoding exon	mmu-miR-30c-5p	33.131
CT010467.1	ENSMUSG00000106106.3	Noncoding exon	mmu-miR-143-3p	33.082
CT010467.1	ENSMUSG00000106106.3	Noncoding exon	mmu-miR-26a-5p	33.06
Myh1	ENSMUSG00000056328.14	CDS	mmu-miR-133a-3p	32.917
Cmya5	ENSMUSG00000047419.5	CDS	mmu-miR-24-3p	32.894
Ckm	ENSMUSG00000030399.2	CDS	mmu-let-7a-5p	32.88
Asph	ENSMUSG00000028207.18	3' UTR	mmu-miR-29a-3p	32.852
Jun	ENSMUSG00000052684.4	3' UTR	mmu-miR-133b-3p	32.848
Pvalb	ENSMUSG00000005716.16	CDS	mmu-miR-23a-3p	32.771
Fh1	ENSMUSG00000026526.14	CDS	mmu-miR-29a-3p	32.762
Ndufa10	ENSMUSG00000026260.12	CDS	mmu-miR-133a-3p	32.72
Tnnc2	ENSMUSG00000017300.9	CDS	mmu-miR-133a-3p	32.716
Acta1	ENSMUSG00000031972.5	3' UTR	mmu-let-7d-5p	32.617
Asph	ENSMUSG00000028207.18	3' UTR	mmu-miR-27a-3p	32.547
Gm49817	ENSMUSG00000117008.1	Distal intron (ncRNA)	mmu-miR-206-3p	32.52
Pygm	ENSMUSG00000032648.14	CDS	mmu-miR-133a-3p	32.506
Col3a1	ENSMUSG00000026043.18	CDS	mmu-miR-29a-3p	32.495
Ttn	ENSMUSG00000051747.15	CDS	mmu-miR-133a-3p	32.481
CT010467.1	ENSMUSG00000106106.3	Noncoding exon	mmu-miR-206-3p	32.431
Col1a2	ENSMUSG00000029661.16	CDS	mmu-miR-16-5p	32.369
CT010467.1	ENSMUSG00000106106.3	Noncoding exon	mmu-miR-199a-5p	32.329
Hspb7	ENSMUSG00000006221.7	CDS	mmu-miR-378a-3p	32.207
Mybpc1	ENSMUSG00000020061.18	CDS	mmu-miR-30c-5p	32.168
Uhmk1	ENSMUSG00000026667.14	3' UTR	mmu-miR-1a-3p	32.13
Usp33	ENSMUSG00000025437.15	CDS	mmu-miR-206-3p	32.12
CT010467.1	ENSMUSG00000106106.3	Noncoding exon	mmu-miR-93-5p	32.02
Mb	ENSMUSG00000018893.15	CDS	mmu-miR-206-3p	32.017
Col1a1	ENSMUSG00000001506.10	CDS	mmu-miR-26a-5p	31.995
CT010467.1	ENSMUSG00000106106.3	Noncoding exon	mmu-miR-23a-3p	31.95
Neb	ENSMUSG00000026950.18	CDS	mmu-miR-133a-3p	31.908
Oip5os1	ENSMUSG00000085438.1	Noncoding exon	mmu-miR-466i-5p	31.896
Jund	ENSMUSG00000071076.6	CDS	mmu-miR-22-3p	31.848
Mylpf	ENSMUSG00000030672.12	CDS	mmu-miR-27b-3p	31.81
Ckm	ENSMUSG00000030399.2	CDS	mmu-miR-149-5p	31.776
Ttn	ENSMUSG00000051747.15	CDS	mmu-miR-133b-3p	31.757
Ttn	ENSMUSG00000051747.15	CDS	mmu-miR-206-3p	31.741
Fn1	ENSMUSG00000026193.15	CDS	mmu-miR-206-3p	31.71
Gm22009	ENSMUSG00000089417.1	Noncoding exon	mmu-miR-466i-5p	31.636
Fn1	ENSMUSG00000026193.15	CDS	mmu-miR-16-5p	31.614
Myh1	ENSMUSG00000056328.14	CDS	mmu-let-7f-5p	31.535
Col5a1	ENSMUSG00000026837.16	CDS	mmu-miR-133a-3p	31.509
CT010467.1	ENSMUSG00000106106.3	Noncoding exon	mmu-miR-16-5p	31.484
H19	ENSMUSG00000000031.16	Noncoding exon	mmu-miR-195a-5p	31.483
Lmod2	ENSMUSG00000029683.7	CDS	mmu-miR-133a-3p	31.455
Myh1	ENSMUSG00000056328.14	CDS	mmu-miR-500-3p	31.447
Myot	ENSMUSG00000024471.12	CDS	mmu-miR-133a-3p	31.424
Col12a1	ENSMUSG00000032332.17	3' UTR	mmu-miR-206-3p	31.402
Myh2	ENSMUSG00000033196.17	CDS	mmu-miR-133b-3p	31.354
Mybpc1	ENSMUSG00000020061.18	CDS	mmu-miR-30a-5p	31.255
Actb	ENSMUSG00000029580.14	CDS	mmu-let-7c-5p	31.243
CT010467.1	ENSMUSG00000106106.3	Noncoding exon	mmu-miR-29a-3p	31.009
CT010467.1	ENSMUSG00000106106.3	Noncoding exon	mmu-miR-378b	30.984
Ttn	ENSMUSG00000051747.15	CDS	mmu-miR-1a-3p	30.942
Runx1	ENSMUSG00000022952.17	3' UTR	mmu-miR-27b-3p	30.934
mt-Rnr1	ENSMUSG00000064337.1	Noncoding exon	mmu-let-7e-5p	30.934
Tmem106b	ENSMUSG00000029571.14	3' UTR	mmu-miR-1a-3p	30.923
Ttn	ENSMUSG00000051747.15	CDS	mmu-miR-133a-3p	30.878
Gdi2	ENSMUSG00000021218.10	CDS	mmu-miR-1a-3p	30.849
Ankrd23|Gm42417	ENSMUSG00000067653.12||ENSMUSG00000109510.1	3' UTR	mmu-miR-26a-5p	30.845
CT010467.1	ENSMUSG00000106106.3	Noncoding exon	mmu-let-7d-5p	30.806
Ttn	ENSMUSG00000051747.15	CDS	mmu-miR-133a-3p	30.758
Nedd4	ENSMUSG00000032216.15	3' UTR	mmu-miR-30c-5p	30.727
Eef1a2	ENSMUSG00000016349.10	CDS	mmu-miR-23a-3p	30.722
Myh1	ENSMUSG00000056328.14	CDS	mmu-miR-133b-3p	30.716
Eif4g2	ENSMUSG00000005610.17	CDS	mmu-miR-133a-3p	30.685
mt-Cytb	ENSMUSG00000064370.1	CDS	mmu-miR-142a-3p	30.644
Smtnl1	ENSMUSG00000027077.7	CDS	mmu-miR-133a-3p	30.591
CT010467.1	ENSMUSG00000106106.3	Noncoding exon	mmu-miR-24-3p	30.585
mt-Rnr1	ENSMUSG00000064337.1	Noncoding exon	mmu-let-7a-5p	30.581
Casq1	ENSMUSG00000007122.11	CDS	mmu-miR-133a-3p	30.575
Fxr1	ENSMUSG00000027680.15	CDS	mmu-miR-133a-3p	30.536
Vim	ENSMUSG00000026728.9	CDS	mmu-miR-16-5p	30.528
Ttn	ENSMUSG00000051747.15	CDS	mmu-miR-143-3p	30.515
Jcad	ENSMUSG00000033960.6	3' UTR	mmu-miR-24-3p	30.491
Myh2	ENSMUSG00000033196.17	CDS	mmu-miR-27b-3p	30.448
Plxnd1	ENSMUSG00000030123.15	3' UTR	mmu-miR-27b-3p	30.356
Trp53inp2	ENSMUSG00000038375.15	3' UTR	mmu-miR-1a-3p	30.321
mt-Rnr2	ENSMUSG00000064339.1	Noncoding exon	mmu-miR-378b	30.228
Micos10	ENSMUSG00000050608.11	CDS	mmu-miR-133a-3p	30.151
Ech1	ENSMUSG00000053898.12	CDS	mmu-miR-22-3p	30.132
Zwint	ENSMUSG00000019923.14	3' UTR	mmu-miR-23b-3p	30.085
CT010467.1	ENSMUSG00000106106.3	Noncoding exon	mmu-miR-26a-5p	30.082
Slc25a4	ENSMUSG00000031633.4	CDS	mmu-miR-133a-3p	30.058
Aldoa	ENSMUSG00000030695.16	3' UTR	mmu-miR-16-5p	30.051
Oip5os1	ENSMUSG00000085438.1	Noncoding exon	mmu-miR-29a-3p	30.05
Aldoa	ENSMUSG00000030695.16	CDS	mmu-miR-133a-3p	30.045
Acta1	ENSMUSG00000031972.5	CDS	mmu-miR-1a-3p	29.979
Malat1	ENSMUSG00000092341.3	Noncoding exon	mmu-miR-214-3p	29.931
Tnrc6b	ENSMUSG00000047888.10	3' UTR	mmu-miR-26a-5p	29.906
Clip1	ENSMUSG00000049550.17	CDS	mmu-miR-133a-3p	29.901
Ppp2r3a	ENSMUSG00000043154.15	CDS	mmu-miR-206-3p	29.901
Lrrc2	ENSMUSG00000032495.8	CDS	mmu-miR-206-3p	29.794
Ttn	ENSMUSG00000051747.15	CDS	mmu-miR-23a-3p	29.734
Npepps	ENSMUSG00000001441.13	CDS	mmu-miR-133a-3p	29.718
CT010467.1	ENSMUSG00000106106.3	Noncoding exon	mmu-miR-30b-5p	29.638
mt-Cytb	ENSMUSG00000064370.1	CDS	mmu-let-7a-5p	29.615
Myh1	ENSMUSG00000056328.14	CDS	mmu-miR-133b-3p	29.593
Igf2	ENSMUSG00000048583.16	5' UTR	mmu-let-7c-5p	29.553
Postn	ENSMUSG00000027750.16	CDS	mmu-let-7c-5p	29.422
CT010467.1	ENSMUSG00000106106.3	Noncoding exon	mmu-let-7c-5p	29.417
Tnnt3	ENSMUSG00000061723.18	CDS	mmu-miR-1a-3p	29.4
Ttn	ENSMUSG00000051747.15	CDS	mmu-miR-1a-3p	29.399
Atp1a1	ENSMUSG00000033161.10	CDS	mmu-miR-1a-3p	29.391
Ttn	ENSMUSG00000051747.15	CDS	mmu-miR-133b-3p	29.355
Atp1b2	ENSMUSG00000041329.13	3' UTR	mmu-miR-206-3p	29.237
Sparc	ENSMUSG00000018593.13	CDS	mmu-miR-214-3p	29.159
Timp2	ENSMUSG00000017466.9	3' UTR	mmu-miR-214-3p	29.157
Col3a1	ENSMUSG00000026043.18	3' UTR	mmu-miR-1a-3p	29.153
Ttn	ENSMUSG00000051747.15	CDS	mmu-miR-133a-3p	29.153
mt-Rnr1	ENSMUSG00000064337.1	Noncoding exon	mmu-miR-206-3p	29.153
Lnpep	ENSMUSG00000023845.7	3' UTR	mmu-miR-133a-3p	29.124
Acta1	ENSMUSG00000031972.5	3' UTR	mmu-let-7b-5p	29.094
Ogn	ENSMUSG00000021390.6	3' UTR	mmu-miR-27a-3p	29.04
mt-Rnr1	ENSMUSG00000064337.1	Noncoding exon	mmu-miR-26a-5p	28.995
Otud1	ENSMUSG00000043415.5	CDS	mmu-miR-133a-3p	28.932
Tomm70a	ENSMUSG00000022752.9	CDS	mmu-miR-23a-3p	28.929
Myo18b	ENSMUSG00000072720.9	CDS	mmu-miR-206-3p	28.922
Lrrc58	ENSMUSG00000034158.9	3' UTR	mmu-miR-133a-3p	28.919
Myh1	ENSMUSG00000056328.14	CDS	mmu-miR-133b-3p	28.897
Ttn	ENSMUSG00000051747.15	CDS	mmu-miR-27a-3p	28.885
Malat1	ENSMUSG00000092341.3	Noncoding exon	mmu-miR-16-5p	28.861
Ckm	ENSMUSG00000030399.2	CDS	mmu-let-7f-5p	28.841
mt-Rnr1	ENSMUSG00000064337.1	Noncoding exon	mmu-let-7b-5p	28.807
Srl	ENSMUSG00000022519.14	3' UTR	mmu-miR-1a-3p	28.78
Actc1	ENSMUSG00000068614.7	3' UTR	mmu-miR-30e-5p	28.75
H19	ENSMUSG00000000031.16	Noncoding exon	mmu-miR-29b-3p	28.745
Des	ENSMUSG00000026208.9	5' UTR	mmu-miR-1a-3p	28.724
CT010467.1	ENSMUSG00000106106.3	Noncoding exon	mmu-miR-486b-5p	28.717
C1qc	ENSMUSG00000036896.5	CDS	mmu-miR-16-5p	28.708
Ttn	ENSMUSG00000051747.15	CDS	mmu-miR-1a-3p	28.701
Nedd4	ENSMUSG00000032216.15	CDS	mmu-miR-1a-3p	28.667
Camk1d	ENSMUSG00000039145.16	Distal intron	mmu-miR-133a-3p	28.626
Mb	ENSMUSG00000018893.15	CDS	mmu-miR-378a-3p	28.619
Myh1	ENSMUSG00000056328.14	CDS	mmu-miR-133b-3p	28.617
Casq1	ENSMUSG00000007122.11	3' UTR	mmu-miR-24-3p	28.589
Car3	ENSMUSG00000027559.5	CDS	mmu-miR-133a-3p	28.558
Neb	ENSMUSG00000026950.18	CDS	mmu-miR-206-3p	28.542
Tpm2	ENSMUSG00000028464.16	CDS	mmu-miR-133a-3p	28.485
Serbp1	ENSMUSG00000036371.6	CDS	mmu-miR-133a-3p	28.477
H19	ENSMUSG00000000031.16	Noncoding exon	mmu-miR-29a-3p	28.385
Neb	ENSMUSG00000026950.18	CDS	mmu-miR-27a-3p	28.369
Atp5a1	ENSMUSG00000025428.15	CDS	mmu-miR-133a-3p	28.359
CT010467.1	ENSMUSG00000106106.3	Noncoding exon	mmu-miR-140-3p	28.339
Myot	ENSMUSG00000024471.12	CDS	mmu-miR-22-3p	28.336
CT010467.1	ENSMUSG00000106106.3	Noncoding exon	mmu-miR-30a-5p	28.289
Ttn	ENSMUSG00000051747.15	CDS	mmu-miR-133a-3p	28.052
Cyb5r3	ENSMUSG00000018042.18	CDS	mmu-let-7c-5p	28.045
CT010467.1	ENSMUSG00000106106.3	Noncoding exon	mmu-miR-29a-3p	28.032
Actb	ENSMUSG00000029580.14	CDS	mmu-let-7b-5p	28.011
Ttn	ENSMUSG00000051747.15	CDS	mmu-let-7b-5p	27.987
Atp1b1	ENSMUSG00000026576.12	3' UTR	mmu-miR-133a-3p	27.966
Ttn	ENSMUSG00000051747.15	CDS	mmu-miR-1a-3p	27.941
Cap1	ENSMUSG00000028656.14	3' UTR	mmu-miR-1a-3p	27.912
Cmss1	ENSMUSG00000022748.8	Distal intron	mmu-miR-133b-3p	27.864
CT010467.1	ENSMUSG00000106106.3	Noncoding exon	mmu-miR-21a-5p	27.761
Mybpc2	ENSMUSG00000038670.11	CDS	mmu-miR-133a-3p	27.755
Tpm1	ENSMUSG00000032366.15	CDS	mmu-miR-145a-5p	27.7
Tnks2	ENSMUSG00000024811.11	3' UTR	mmu-miR-1a-3p	27.699
Ktn1	ENSMUSG00000021843.17	CDS	mmu-miR-1a-3p	27.678
Emp1	ENSMUSG00000030208.15	3' UTR	mmu-miR-1a-3p	27.676
Mknk2	ENSMUSG00000020190.13	3' UTR	mmu-miR-26a-5p	27.657
Ugp2	ENSMUSG00000001891.16	CDS	mmu-miR-133a-3p	27.609
Acta1	ENSMUSG00000031972.5	CDS	mmu-miR-133b-3p	27.605
Nctc1	ENSMUSG00000087090.7	Distal intron (ncRNA)	mmu-miR-1a-3p	27.6
Ttn	ENSMUSG00000051747.15	CDS	mmu-miR-133a-3p	27.584
Ckm	ENSMUSG00000030399.2	CDS	mmu-miR-133b-3p	27.583
Cmya5	ENSMUSG00000047419.5	CDS	mmu-miR-133a-3p	27.509
Ttn	ENSMUSG00000051747.15	CDS	mmu-miR-133a-3p	27.507
Ttn	ENSMUSG00000051747.15	CDS	mmu-miR-1a-3p	27.462
mt-Rnr1	ENSMUSG00000064337.1	Noncoding exon	mmu-miR-98-5p	27.444
Ttn	ENSMUSG00000051747.15	CDS	mmu-miR-133b-3p	27.402
mt-Cytb	ENSMUSG00000064370.1	CDS	mmu-let-7b-5p	27.377
Ldhb	ENSMUSG00000030246.12	CDS	mmu-miR-1a-3p	27.328
Fbn1	ENSMUSG00000027204.13	CDS	mmu-let-7c-5p	27.275
Myh2	ENSMUSG00000033196.17	CDS	mmu-miR-133a-3p	27.264
Cmya5	ENSMUSG00000047419.5	CDS	mmu-miR-24-3p	27.261
Vamp2	ENSMUSG00000020894.16	3' UTR	mmu-miR-133a-3p	27.25
Zfp281	ENSMUSG00000041483.14	3' UTR	mmu-miR-206-3p	27.226
Myh4	ENSMUSG00000057003.12	CDS	mmu-miR-133b-3p	27.187
Tpm1	ENSMUSG00000032366.15	CDS	mmu-miR-1a-3p	27.154
Atp5md	ENSMUSG00000071528.4	CDS	mmu-miR-133a-3p	27.149
Tpm1	ENSMUSG00000032366.15	CDS	mmu-miR-133b-3p	27.114
Myh1	ENSMUSG00000056328.14	CDS	mmu-miR-378a-3p	27.097
Pdlim3	ENSMUSG00000031636.7	Distal intron	mmu-miR-1a-3p	27.069
Myh1	ENSMUSG00000056328.14	CDS	mmu-miR-133a-3p	27.051
Ttn	ENSMUSG00000051747.15	CDS	mmu-miR-133b-3p	27.018
CT010467.1	ENSMUSG00000106106.3	Noncoding exon	mmu-miR-30c-5p	26.984
Ttn	ENSMUSG00000051747.15	CDS	mmu-miR-27a-3p	26.93
Myom2	ENSMUSG00000031461.4	CDS	mmu-miR-133a-3p	26.914
Col1a2	ENSMUSG00000029661.16	CDS	mmu-miR-27a-3p	26.862
Vamp2	ENSMUSG00000020894.16	3' UTR	mmu-miR-1a-3p	26.835
CT010467.1	ENSMUSG00000106106.3	Noncoding exon	mmu-miR-133a-5p	26.802
Tpi1	ENSMUSG00000023456.16	CDS	mmu-miR-133a-3p	26.716
Ryr1	ENSMUSG00000030592.18	CDS	mmu-miR-133a-3p	26.705
Fth1	ENSMUSG00000024661.7	CDS	mmu-miR-23a-3p	26.681
Col1a1	ENSMUSG00000001506.10	3' UTR	mmu-miR-199a-3p	26.676
mt-Rnr2	ENSMUSG00000064339.1	Noncoding exon	mmu-miR-199a-3p	26.659
Myh4	ENSMUSG00000057003.12	CDS	mmu-miR-1a-3p	26.652
Casq1	ENSMUSG00000007122.11	CDS	mmu-miR-23b-3p	26.648
Atp2a1	ENSMUSG00000030730.12	5' UTR	mmu-miR-1a-3p	26.646
Mybpc1	ENSMUSG00000020061.18	CDS	mmu-miR-133a-3p	26.644
Tnni2	ENSMUSG00000031097.15	CDS	mmu-miR-206-3p	26.619
Atp5b	ENSMUSG00000025393.12	CDS	mmu-miR-133b-3p	26.618
CT010467.1	ENSMUSG00000106106.3	Noncoding exon	mmu-miR-214-3p	26.579
Neb	ENSMUSG00000026950.18	CDS	mmu-miR-133a-3p	26.574
Paip2	ENSMUSG00000037058.16	CDS	mmu-miR-133a-3p	26.57
Neb	ENSMUSG00000026950.18	CDS	mmu-miR-133b-3p	26.563
Atp2a1	ENSMUSG00000030730.12	CDS	mmu-miR-206-3p	26.542
Ttn	ENSMUSG00000051747.15	CDS	mmu-miR-133b-3p	26.538
CT010467.1	ENSMUSG00000106106.3	Noncoding exon	mmu-miR-23a-3p	26.491
CT010467.1	ENSMUSG00000106106.3	Noncoding exon	mmu-miR-206-3p	26.482
Zfp91	ENSMUSG00000024695.16	3' UTR	mmu-miR-206-3p	26.388
mt-Rnr2	ENSMUSG00000064339.1	Noncoding exon	mmu-miR-26a-5p	26.245
CT010467.1	ENSMUSG00000106106.3	Noncoding exon	mmu-miR-23b-3p	26.17
Actn3	ENSMUSG00000006457.4	CDS	mmu-miR-206-3p	26.166
Igf2	ENSMUSG00000048583.16	5' UTR	mmu-let-7c-5p	26.116
Hnrnpa2b1	ENSMUSG00000004980.16	CDS	mmu-miR-133a-3p	26.009
Ckm	ENSMUSG00000030399.2	CDS	mmu-let-7b-5p	26
Ttn	ENSMUSG00000051747.15	CDS	mmu-miR-133a-3p	25.979
Fth1	ENSMUSG00000024661.7	CDS	mmu-miR-133a-3p	25.977
Cacna1s	ENSMUSG00000026407.17	CDS	mmu-miR-133a-3p	25.968
CT010467.1	ENSMUSG00000106106.3	Noncoding exon	mmu-miR-26a-5p	25.949
Tpm2	ENSMUSG00000028464.16	3' UTR	mmu-miR-378a-3p	25.947
CT010467.1	ENSMUSG00000106106.3	Noncoding exon	mmu-miR-195a-5p	25.921
Itgb1	ENSMUSG00000025809.15	3' UTR	mmu-miR-101c	25.901
Myh1	ENSMUSG00000056328.14	CDS	mmu-miR-133b-3p	25.883
mt-Co1	ENSMUSG00000064351.1	CDS	mmu-miR-378a-3p	25.876
Myh1	ENSMUSG00000056328.14	CDS	mmu-miR-133b-3p	25.841
Ttn	ENSMUSG00000051747.15	CDS	mmu-miR-1a-3p	25.841
Oxct1	ENSMUSG00000022186.14	CDS	mmu-miR-1a-3p	25.794
Gm13835	ENSMUSG00000086922.2	Noncoding exon	mmu-miR-1a-3p	25.789
Ttn	ENSMUSG00000051747.15	CDS	mmu-miR-133a-3p	25.782
Col12a1	ENSMUSG00000032332.17	3' UTR	mmu-miR-1a-3p	25.725
Hspb6	ENSMUSG00000036854.14	CDS	mmu-miR-378b	25.69
Myot	ENSMUSG00000024471.12	CDS	mmu-miR-21a-5p	25.635
Myom1	ENSMUSG00000024049.15	CDS	mmu-miR-486b-5p	25.63
Myh4	ENSMUSG00000057003.12	CDS	mmu-miR-133b-3p	25.607
Fhl1	ENSMUSG00000023092.16	CDS	mmu-miR-133a-3p	25.591
Cltc	ENSMUSG00000047126.17	CDS	mmu-miR-26a-5p	25.584
Klhl31	ENSMUSG00000044938.8	CDS	mmu-miR-133a-3p	25.526
Neat1	ENSMUSG00000092274.3	Noncoding exon	mmu-miR-466i-5p	25.503
Ttn	ENSMUSG00000051747.15	CDS	mmu-miR-133a-3p	25.498
Oip5os1	ENSMUSG00000085438.1	Noncoding exon	mmu-miR-1a-3p	25.495
CT010467.1	ENSMUSG00000106106.3	Noncoding exon	mmu-miR-22-3p	25.488
CT010467.1	ENSMUSG00000106106.3	Noncoding exon	mmu-miR-378c	25.471
CT010467.1	ENSMUSG00000106106.3	Noncoding exon	mmu-let-7a-5p	25.437
Ipo13	ENSMUSG00000033365.14	CDS	mmu-miR-206-3p	25.428
Ttn	ENSMUSG00000051747.15	CDS	mmu-miR-206-3p	25.403
H19	ENSMUSG00000000031.16	Noncoding exon	mmu-miR-19a-3p	25.388
Ccng1	ENSMUSG00000020326.7	CDS	mmu-miR-27a-3p	25.352
CT010467.1	ENSMUSG00000106106.3	Noncoding exon	mmu-miR-143-3p	25.307
Hspa8	ENSMUSG00000015656.17	CDS	mmu-miR-15a-5p	25.301
CT010467.1	ENSMUSG00000106106.3	Noncoding exon	mmu-miR-27a-3p	25.29
Ttn	ENSMUSG00000051747.15	CDS	mmu-miR-1a-3p	25.266
Myh8	ENSMUSG00000055775.16	CDS	mmu-miR-206-3p	25.22
Tnni2	ENSMUSG00000031097.15	CDS	mmu-miR-133a-3p	25.183
Atp5a1	ENSMUSG00000025428.15	CDS	mmu-miR-133a-3p	25.154
Ttn	ENSMUSG00000051747.15	CDS	mmu-miR-128-3p	25.09
Coro1c	ENSMUSG00000004530.12	3' UTR	mmu-miR-206-3p	25.07
Ttn	ENSMUSG00000051747.15	CDS	mmu-miR-133a-3p	25.068
Acta1	ENSMUSG00000031972.5	CDS	mmu-miR-133a-3p	25.029
CT010467.1	ENSMUSG00000106106.3	Noncoding exon	mmu-miR-30d-5p	25.026
CT010467.1	ENSMUSG00000106106.3	Noncoding exon	mmu-miR-133b-3p	25.008
Ttn	ENSMUSG00000051747.15	CDS	mmu-miR-133a-3p	24.999
H19	ENSMUSG00000000031.16	Noncoding exon	mmu-miR-301a-3p	24.924
Ampd1	ENSMUSG00000070385.12	CDS	mmu-miR-206-3p	24.909
Cyfip1	ENSMUSG00000030447.15	CDS	mmu-miR-26a-5p	24.909
Oxct1	ENSMUSG00000022186.14	3' UTR	mmu-miR-1a-3p	24.907
Ttn	ENSMUSG00000051747.15	CDS	mmu-let-7c-5p	24.886
Bsg	ENSMUSG00000023175.15	CDS	mmu-miR-1a-3p	24.874
Col3a1	ENSMUSG00000026043.18	3' UTR	mmu-miR-133a-3p	24.872
Rpl32	ENSMUSG00000057841.5	CDS	mmu-miR-133a-3p	24.863
Myh2	ENSMUSG00000033196.17	CDS	mmu-miR-1a-3p	24.862
Eef1a2	ENSMUSG00000016349.10	CDS	mmu-miR-23b-3p	24.861
Gys1	ENSMUSG00000003865.16	CDS	mmu-miR-133a-3p	24.848
Col1a2	ENSMUSG00000029661.16	CDS	mmu-miR-127-3p	24.845
Rn7sk	ENSMUSG00000065037.1	Noncoding exon	mmu-miR-378c	24.81
Svil	ENSMUSG00000024236.18	CDS	mmu-miR-27a-3p	24.796
Mybpc1	ENSMUSG00000020061.18	CDS	mmu-miR-133a-3p	24.791
mt-Nd5	ENSMUSG00000064367.1	CDS	mmu-miR-26a-5p	24.791
Selenop	ENSMUSG00000064373.12	3' UTR	mmu-miR-1a-3p	24.753
Neb	ENSMUSG00000026950.18	CDS	mmu-miR-133b-3p	24.742
Bnip3	ENSMUSG00000078566.8	3' UTR	mmu-miR-133a-3p	24.737
Hspa8	ENSMUSG00000015656.17	CDS	mmu-miR-15a-5p	24.726
Klhl41	ENSMUSG00000075307.3	CDS	mmu-miR-1a-3p	24.721
Ckm	ENSMUSG00000030399.2	CDS	mmu-let-7a-5p	24.711
Sparc	ENSMUSG00000018593.13	3' UTR	mmu-miR-29b-3p	24.708
Tob1	ENSMUSG00000037573.5	CDS	mmu-miR-133a-3p	24.679
Myh1	ENSMUSG00000056328.14	CDS	mmu-miR-378a-3p	24.675
Asph	ENSMUSG00000028207.18	3' UTR	mmu-miR-29c-3p	24.652
Ttn	ENSMUSG00000051747.15	CDS	mmu-miR-133a-3p	24.614
Kif1b	ENSMUSG00000063077.15	3' UTR	mmu-miR-133a-3p	24.602
Atp5b	ENSMUSG00000025393.12	CDS	mmu-miR-133a-3p	24.57
Dpt	ENSMUSG00000026574.5	3' UTR	mmu-miR-206-3p	24.526
Fbxo32	ENSMUSG00000022358.7	3' UTR	mmu-let-7b-5p	24.479
Ttn	ENSMUSG00000051747.15	CDS	mmu-miR-133a-3p	24.472
Cct4	ENSMUSG00000007739.10	CDS	mmu-miR-1a-3p	24.455
Ryr1	ENSMUSG00000030592.18	CDS	mmu-miR-133a-3p	24.403
CT010467.1	ENSMUSG00000106106.3	Noncoding exon	mmu-miR-133b-3p	24.393
Asph	ENSMUSG00000028207.18	3' UTR	mmu-miR-27b-3p	24.379
CT010467.1	ENSMUSG00000106106.3	Noncoding exon	mmu-let-7b-5p	24.361
Coa5	ENSMUSG00000026112.7	3' UTR	mmu-miR-27a-3p	24.305
Car3	ENSMUSG00000027559.5	CDS	mmu-miR-1a-3p	24.304
Ccng1	ENSMUSG00000020326.7	3' UTR	mmu-miR-133a-3p	24.295
Myom2	ENSMUSG00000031461.4	CDS	mmu-miR-133a-3p	24.27
CT010467.1	ENSMUSG00000106106.3	Noncoding exon	mmu-miR-24-3p	24.238
mt-Rnr2	ENSMUSG00000064339.1	Noncoding exon	mmu-let-7b-5p	24.19
Csde1	ENSMUSG00000068823.10	5' UTR	mmu-let-7f-5p	24.183
Atp2a1	ENSMUSG00000030730.12	CDS	mmu-miR-133b-3p	24.181
Mylpf	ENSMUSG00000030672.12	CDS	mmu-miR-23a-3p	24.179
Hspb7	ENSMUSG00000006221.7	CDS	mmu-miR-206-3p	24.118
Pgam2	ENSMUSG00000020475.3	CDS	mmu-miR-29c-3p	24.108
Myh1	ENSMUSG00000056328.14	CDS	mmu-miR-133b-3p	24.094
Hspg2	ENSMUSG00000028763.18	CDS	mmu-miR-133a-3p	24.026
Actn2	ENSMUSG00000052374.16	Distal intron	mmu-miR-206-3p	23.957
Col1a2	ENSMUSG00000029661.16	CDS	mmu-miR-125b-5p	23.954
Map3k20	ENSMUSG00000004085.14	CDS	mmu-miR-1a-3p	23.92
Myh2	ENSMUSG00000033196.17	CDS	mmu-miR-27a-3p	23.868
Igf2|Gm49394	ENSMUSG00000048583.16||ENSMUSG00000115302.1	3' UTR	mmu-miR-1a-3p	23.859
Fn1	ENSMUSG00000026193.15	CDS	mmu-miR-133a-3p	23.808
Ttn	ENSMUSG00000051747.15	CDS	mmu-miR-1a-3p	23.788
Dcn	ENSMUSG00000019929.16	CDS	mmu-miR-125b-5p	23.761
Myh1	ENSMUSG00000056328.14	CDS	mmu-miR-30c-5p	23.747
CT010467.1	ENSMUSG00000106106.3	Noncoding exon	mmu-miR-30b-5p	23.732
Rn7sk	ENSMUSG00000065037.1	Noncoding exon	mmu-miR-1a-3p	23.714
Ak1	ENSMUSG00000026817.14	CDS	mmu-miR-133a-3p	23.706
Ttn	ENSMUSG00000051747.15	CDS	mmu-miR-133b-3p	23.663
Nrap	ENSMUSG00000049134.15	CDS	mmu-miR-27a-3p	23.642
Prkar1a	ENSMUSG00000020612.16	3' UTR	mmu-miR-26a-5p	23.609
Ttn	ENSMUSG00000051747.15	CDS	mmu-miR-133a-3p	23.591
Serp1	ENSMUSG00000027808.8	3' UTR	mmu-miR-1a-3p	23.564
Myom2	ENSMUSG00000031461.4	CDS	mmu-miR-133a-3p	23.564
Itm2b	ENSMUSG00000022108.8	3' UTR	mmu-miR-143-3p	23.544
Ttn	ENSMUSG00000051747.15	CDS	mmu-miR-133b-3p	23.538
Actn2	ENSMUSG00000052374.16	CDS	mmu-miR-133a-3p	23.537
Stard7	ENSMUSG00000027367.16	3' UTR	mmu-miR-133a-3p	23.534
CT010467.1	ENSMUSG00000106106.3	Noncoding exon	mmu-miR-206-3p	23.525
Ttn	ENSMUSG00000051747.15	CDS	mmu-miR-133a-3p	23.517
H3f3b	ENSMUSG00000016559.14	3' UTR	mmu-miR-1a-3p	23.506
Ugp2	ENSMUSG00000001891.16	CDS	mmu-miR-133a-3p	23.474
mt-Cytb	ENSMUSG00000064370.1	CDS	mmu-let-7d-5p	23.472
Ttn	ENSMUSG00000051747.15	CDS	mmu-miR-27b-3p	23.468
Myh4	ENSMUSG00000057003.12	CDS	mmu-miR-22-3p	23.448
Tnni2	ENSMUSG00000031097.15	CDS	mmu-miR-133a-3p	23.446
Fam160a1	ENSMUSG00000051000.17	3' UTR	mmu-miR-26b-5p	23.433
Atp5g3	ENSMUSG00000018770.9	CDS	mmu-miR-133a-3p	23.431
Neat1	ENSMUSG00000092274.3	Noncoding exon	mmu-miR-466i-5p	23.388
H19	ENSMUSG00000000031.16	Noncoding exon	mmu-miR-29c-3p	23.371
Asph	ENSMUSG00000028207.18	3' UTR	mmu-miR-29b-3p	23.369
Park7	ENSMUSG00000028964.14	CDS	mmu-miR-133a-3p	23.368
mt-Rnr2	ENSMUSG00000064339.1	Noncoding exon	mmu-miR-27a-3p	23.365
Hspb7	ENSMUSG00000006221.7	3' UTR	mmu-miR-1a-3p	23.345
Ttn	ENSMUSG00000051747.15	CDS	mmu-miR-133a-3p	23.318
Ctsc	ENSMUSG00000030560.17	3' UTR	mmu-miR-22-3p	23.301
Tnnc2	ENSMUSG00000017300.9	CDS	mmu-miR-23a-3p	23.29
Ttn	ENSMUSG00000051747.15	CDS	mmu-miR-30a-5p	23.286
CT010467.1	ENSMUSG00000106106.3	Noncoding exon	mmu-miR-30e-5p	23.281
Otud1	ENSMUSG00000043415.5	CDS	mmu-miR-133a-3p	23.248
H19	ENSMUSG00000000031.16	Noncoding exon	mmu-miR-24-3p	23.189
Tnnt3	ENSMUSG00000061723.18	CDS	mmu-miR-1a-3p	23.187
Myh2	ENSMUSG00000033196.17	CDS	mmu-miR-133a-3p	23.136
H19	ENSMUSG00000000031.16	Noncoding exon	mmu-miR-130b-3p	23.099
CT010467.1	ENSMUSG00000106106.3	Noncoding exon	mmu-miR-128-3p	23.078
Tnnc2	ENSMUSG00000017300.9	CDS	mmu-miR-133a-3p	22.969
Car3	ENSMUSG00000027559.5	3' UTR	mmu-miR-1a-3p	22.948
Ndufc2	ENSMUSG00000030647.8	CDS	mmu-miR-27a-3p	22.945
Ralgapb	ENSMUSG00000027652.15	3' UTR	mmu-miR-1a-3p	22.94
Neb	ENSMUSG00000026950.18	CDS	mmu-miR-133a-3p	22.934
Eif4g2	ENSMUSG00000005610.17	CDS	mmu-miR-199a-3p	22.925
Rbms1	ENSMUSG00000026970.16	3' UTR	mmu-let-7a-5p	22.917
Agl	ENSMUSG00000033400.14	CDS	mmu-miR-133a-3p	22.892
Ttn	ENSMUSG00000051747.15	CDS	mmu-miR-133b-3p	22.891
Ckm	ENSMUSG00000030399.2	CDS	mmu-let-7g-5p	22.878
Fstl1	ENSMUSG00000022816.11	CDS	mmu-let-7c-5p	22.864
Myh4	ENSMUSG00000057003.12	CDS	mmu-miR-133a-3p	22.85
Ckm	ENSMUSG00000030399.2	CDS	mmu-miR-23b-3p	22.819
Exoc6	ENSMUSG00000053799.8	CDS	mmu-miR-133a-3p	22.801
Igf2	ENSMUSG00000048583.16	5' UTR	mmu-let-7f-5p	22.787
CT010467.1	ENSMUSG00000106106.3	Noncoding exon	mmu-miR-196b-5p	22.783
Ttn	ENSMUSG00000051747.15	CDS	mmu-miR-133a-3p	22.776
mt-Cytb	ENSMUSG00000064370.1	CDS	mmu-miR-1a-3p	22.747
Meox2	ENSMUSG00000036144.6	3' UTR	mmu-miR-1a-3p	22.738
Trp53inp2	ENSMUSG00000038375.15	3' UTR	mmu-miR-1a-3p	22.675
Mylpf	ENSMUSG00000030672.12	CDS	mmu-miR-23a-3p	22.654
Prrc2c	ENSMUSG00000040225.15	CDS	mmu-miR-133a-3p	22.596
Tcp1	ENSMUSG00000068039.13	CDS	mmu-miR-133a-3p	22.595
Aqp1	ENSMUSG00000004655.5	CDS	mmu-miR-126a-3p	22.583
Dlc1	ENSMUSG00000031523.16	Distal intron	mmu-miR-206-3p	22.581
Col4a1	ENSMUSG00000031502.11	CDS	mmu-miR-29a-3p	22.562
Mb	ENSMUSG00000018893.15	CDS	mmu-miR-206-3p	22.535
CT010467.1	ENSMUSG00000106106.3	Noncoding exon	mmu-miR-15b-5p	22.535
Kcnma1	ENSMUSG00000063142.15	3' UTR	mmu-miR-1a-3p	22.528
Ndufc2	ENSMUSG00000030647.8	CDS	mmu-miR-133a-3p	22.523
Vegfa	ENSMUSG00000023951.18	3' UTR	mmu-miR-466i-5p	22.448
Sdha	ENSMUSG00000021577.14	CDS	mmu-miR-133a-3p	22.446
Hnrnpu	ENSMUSG00000039630.10	3' UTR	mmu-miR-1a-3p	22.414
Nufip2	ENSMUSG00000037857.16	3' UTR	mmu-miR-466i-5p	22.375
Xirp2	ENSMUSG00000027022.14	CDS	mmu-miR-133a-3p	22.364
Mylpf	ENSMUSG00000030672.12	CDS	mmu-miR-206-3p	22.335
Zwint	ENSMUSG00000019923.14	3' UTR	mmu-miR-23a-3p	22.326
Tpi-rs10	ENSMUSG00000117627.1	Noncoding exon	mmu-miR-133a-3p	22.316
Arhgdia	ENSMUSG00000025132.13	3' UTR	mmu-miR-16-5p	22.294
Myl1	ENSMUSG00000061816.15	3' UTR	mmu-miR-1a-3p	22.274
Synpo2	ENSMUSG00000050315.14	3' UTR	mmu-miR-133a-3p	22.268
Ccng1	ENSMUSG00000020326.7	CDS	mmu-miR-1a-3p	22.265
Ckm	ENSMUSG00000030399.2	CDS	mmu-let-7c-5p	22.179
Casq1	ENSMUSG00000007122.11	CDS	mmu-miR-133a-3p	22.07
Gart	ENSMUSG00000022962.15	CDS	mmu-miR-133a-3p	22.066
mt-Nd2	ENSMUSG00000064345.1	CDS	mmu-miR-1a-3p	22.058
CT010467.1	ENSMUSG00000106106.3	Noncoding exon	mmu-miR-378c	22.048
Igf2	ENSMUSG00000048583.16	5' UTR	mmu-let-7f-5p	22.04
mt-Nd1	ENSMUSG00000064341.1	CDS	mmu-let-7b-5p	22.029
Ttn	ENSMUSG00000051747.15	CDS	mmu-miR-133a-3p	21.968
Col1a2	ENSMUSG00000029661.16	CDS	mmu-miR-26b-5p	21.958
CT010467.1	ENSMUSG00000106106.3	Noncoding exon	mmu-miR-145a-5p	21.948
CT010467.1	ENSMUSG00000106106.3	Noncoding exon	mmu-miR-214-3p	21.947
Ckm	ENSMUSG00000030399.2	5' UTR	mmu-miR-149-5p	21.943
Igdcc4	ENSMUSG00000032816.15	3' UTR	mmu-let-7c-5p	21.91
Eef2	ENSMUSG00000034994.10	3' UTR	mmu-miR-133a-3p	21.908
Ttn	ENSMUSG00000051747.15	CDS	mmu-miR-133b-3p	21.879
CT010467.1	ENSMUSG00000106106.3	Noncoding exon	mmu-miR-29b-3p	21.872
Ryr1	ENSMUSG00000030592.18	CDS	mmu-miR-133a-3p	21.866
mt-Rnr2	ENSMUSG00000064339.1	Noncoding exon	mmu-miR-22-3p	21.857
Bgn	ENSMUSG00000031375.17	3' UTR	mmu-miR-214-3p	21.8
Fstl1	ENSMUSG00000022816.11	CDS	mmu-let-7d-5p	21.777
Mb	ENSMUSG00000018893.15	CDS	mmu-miR-26a-5p	21.77
CT010467.1	ENSMUSG00000106106.3	Noncoding exon	mmu-miR-27b-3p	21.764
Ttn	ENSMUSG00000051747.15	CDS	mmu-let-7c-5p	21.75
Cltc	ENSMUSG00000047126.17	3' UTR	mmu-miR-133a-3p	21.746
Chchd10	ENSMUSG00000049422.7	CDS	mmu-miR-181a-5p	21.732
Xirp2	ENSMUSG00000027022.14	CDS	mmu-miR-30a-5p	21.722
Xirp2	ENSMUSG00000027022.14	CDS	mmu-miR-133a-3p	21.719
Atp2a1	ENSMUSG00000030730.12	CDS	mmu-miR-133a-3p	21.717
2610002M06Rik	ENSMUSG00000031242.7	CDS	mmu-miR-24-3p	21.716
mt-Rnr2	ENSMUSG00000064339.1	Noncoding exon	mmu-miR-23a-3p	21.709
Marchf6	ENSMUSG00000039100.10	CDS	mmu-miR-27a-3p	21.703
Postn	ENSMUSG00000027750.16	CDS	mmu-miR-214-3p	21.698
Tacc2	ENSMUSG00000030852.18	CDS	mmu-miR-133a-3p	21.668
H19	ENSMUSG00000000031.16	Noncoding exon	mmu-miR-1a-3p	21.652
H3f3b	ENSMUSG00000016559.14	3' UTR	mmu-miR-1a-3p	21.64
Ttn	ENSMUSG00000051747.15	CDS	mmu-miR-378a-3p	21.614
CT010467.1	ENSMUSG00000106106.3	Noncoding exon	mmu-miR-133b-3p	21.589
mt-Rnr2	ENSMUSG00000064339.1	Noncoding exon	mmu-miR-126a-5p	21.547
CT010467.1	ENSMUSG00000106106.3	Noncoding exon	mmu-miR-23b-3p	21.544
Ptpn4	ENSMUSG00000026384.13	3' UTR	mmu-miR-1a-3p	21.54
Ttn	ENSMUSG00000051747.15	CDS	mmu-miR-26a-5p	21.528
Ddx5	ENSMUSG00000020719.14	3' UTR	mmu-miR-1a-3p	21.474
Itgb6	ENSMUSG00000026971.15	CDS	mmu-miR-1a-3p	21.417
Lmo7	ENSMUSG00000033060.16	CDS	mmu-miR-133a-3p	21.356
Casq1	ENSMUSG00000007122.11	CDS	mmu-miR-133a-3p	21.273
Zeb1	ENSMUSG00000024238.15	Distal intron	mmu-miR-133a-3p	21.272
Ttn	ENSMUSG00000051747.15	CDS	mmu-miR-133a-3p	21.261
Ttn	ENSMUSG00000051747.15	CDS	mmu-miR-27a-3p	21.243
CT010467.1	ENSMUSG00000106106.3	Noncoding exon	mmu-miR-503-5p	21.239
Runx1	ENSMUSG00000022952.17	3' UTR	mmu-miR-206-3p	21.197
Ttn	ENSMUSG00000051747.15	CDS	mmu-miR-22-3p	21.196
Coa5	ENSMUSG00000026112.7	3' UTR	mmu-miR-27b-3p	21.188
Myh1	ENSMUSG00000056328.14	CDS	mmu-miR-29b-3p	21.187
Pim1	ENSMUSG00000024014.8	3' UTR	mmu-miR-26a-5p	21.175
Myl1	ENSMUSG00000061816.15	Distal intron	mmu-miR-27a-3p	21.165
Abca1	ENSMUSG00000015243.4	3' UTR	mmu-miR-27a-3p	21.154
Hspb6	ENSMUSG00000036854.14	CDS	mmu-miR-378a-5p	21.149
Neb	ENSMUSG00000026950.18	CDS	mmu-miR-22-3p	21.14
mt-Co1	ENSMUSG00000064351.1	CDS	mmu-miR-199a-3p	21.133
Myh1	ENSMUSG00000056328.14	CDS	mmu-miR-133b-3p	21.121
Atp2a1	ENSMUSG00000030730.12	CDS	mmu-miR-133b-3p	21.089
CT010467.1	ENSMUSG00000106106.3	Noncoding exon	mmu-miR-140-3p	21.08
CT010467.1	ENSMUSG00000106106.3	Noncoding exon	mmu-miR-206-3p	21.029
Myh1	ENSMUSG00000056328.14	CDS	mmu-miR-29c-3p	21.022
Ckm	ENSMUSG00000030399.2	CDS	mmu-let-7d-5p	21.016
Sparc	ENSMUSG00000018593.13	3' UTR	mmu-miR-29c-3p	21
Col1a1	ENSMUSG00000001506.10	3' UTR	mmu-miR-27b-3p	21
Xirp2	ENSMUSG00000027022.14	CDS	mmu-let-7e-5p	20.966
Azin1	ENSMUSG00000037458.15	3' UTR	mmu-miR-133a-3p	20.962
Ttn	ENSMUSG00000051747.15	CDS	mmu-miR-1a-3p	20.954
Ttn	ENSMUSG00000051747.15	CDS	mmu-miR-133a-3p	20.941
Nctc1	ENSMUSG00000087090.7	Distal intron (ncRNA)	mmu-miR-466i-5p	20.928
Fnip1	ENSMUSG00000035992.15	CDS	mmu-miR-1a-3p	20.917
Tacc2	ENSMUSG00000030852.18	CDS	mmu-miR-133a-3p	20.895
Ywhaz	ENSMUSG00000022285.17	3' UTR	mmu-miR-22-3p	20.871
H19	ENSMUSG00000000031.16	Noncoding exon	mmu-miR-497a-5p	20.815
Itgbl1	ENSMUSG00000032925.16	CDS	mmu-miR-27a-3p	20.807
Anxa5	ENSMUSG00000027712.13	3' UTR	mmu-miR-27a-3p	20.787
Pfkm	ENSMUSG00000033065.14	CDS	mmu-miR-133a-3p	20.781
Hspa9	ENSMUSG00000024359.10	CDS	mmu-miR-133a-3p	20.78
Car3	ENSMUSG00000027559.5	CDS	mmu-miR-133a-3p	20.779
Car3	ENSMUSG00000027559.5	CDS	mmu-miR-206-3p	20.745
Ttn	ENSMUSG00000051747.15	CDS	mmu-miR-1a-3p	20.736
mt-Rnr2	ENSMUSG00000064339.1	Noncoding exon	mmu-miR-23b-3p	20.731
Ppp1r12b	ENSMUSG00000073557.12	Distal intron	mmu-miR-214-3p	20.725
mt-Nd1	ENSMUSG00000064341.1	CDS	mmu-miR-133b-3p	20.725
Malat1	ENSMUSG00000092341.3	Noncoding exon	mmu-miR-206-3p	20.713
Myl1	ENSMUSG00000061816.15	CDS	mmu-miR-133a-3p	20.709
Casq1	ENSMUSG00000007122.11	CDS	mmu-miR-29a-3p	20.707
Dmd	ENSMUSG00000045103.19	Distal intron	mmu-miR-206-3p	20.694
Actn2	ENSMUSG00000052374.16	CDS	mmu-miR-133a-3p	20.692
Actb	ENSMUSG00000029580.14	CDS	mmu-let-7a-5p	20.68
Klhl31	ENSMUSG00000044938.8	3' UTR	mmu-let-7i-5p	20.611
Col5a1	ENSMUSG00000026837.16	3' UTR	mmu-let-7c-5p	20.608
Col1a2	ENSMUSG00000029661.16	CDS	mmu-miR-27b-3p	20.596
Snx18	ENSMUSG00000042364.11	3' UTR	mmu-miR-133a-3p	20.592
Actb	ENSMUSG00000029580.14	CDS	mmu-let-7a-5p	20.584
mt-Co1	ENSMUSG00000064351.1	CDS	mmu-miR-1a-3p	20.58
Ldha	ENSMUSG00000063229.15	CDS	mmu-miR-378a-3p	20.574
Ttn	ENSMUSG00000051747.15	CDS	mmu-miR-27b-3p	20.572
Ccdc50	ENSMUSG00000038127.15	3' UTR	mmu-miR-22-3p	20.537
Neb	ENSMUSG00000026950.18	CDS	mmu-miR-206-3p	20.531
Acta1	ENSMUSG00000031972.5	CDS	mmu-miR-29a-3p	20.522
Ttn	ENSMUSG00000051747.15	CDS	mmu-miR-26a-5p	20.493
Actb	ENSMUSG00000029580.14	CDS	mmu-miR-126a-3p	20.489
Postn	ENSMUSG00000027750.16	CDS	mmu-miR-133b-3p	20.47
Mybpc1	ENSMUSG00000020061.18	CDS	mmu-miR-133a-3p	20.441
Zbtb20	ENSMUSG00000022708.16	CDS	mmu-miR-1a-3p	20.436
Atp2a1	ENSMUSG00000030730.12	CDS	mmu-let-7d-5p	20.427
Ttn	ENSMUSG00000051747.15	CDS	mmu-miR-23b-3p	20.421
Srl	ENSMUSG00000022519.14	3' UTR	mmu-miR-27a-3p	20.395
H19	ENSMUSG00000000031.16	Noncoding exon	mmu-miR-133a-3p	20.392
Atp2a1	ENSMUSG00000030730.12	CDS	mmu-miR-206-3p	20.378
Igip	ENSMUSG00000110185.2	5' UTR	mmu-miR-133a-3p	20.373
mt-Cytb	ENSMUSG00000064370.1	CDS	mmu-let-7f-5p	20.37
Lrrc30	ENSMUSG00000073375.3	3' UTR	mmu-miR-133a-3p	20.356
Ckm	ENSMUSG00000030399.2	CDS	mmu-miR-1a-3p	20.353
Ttn	ENSMUSG00000051747.15	CDS	mmu-miR-23b-3p	20.35
Myh4	ENSMUSG00000057003.12	CDS	mmu-miR-1a-3p	20.33
Calm1	ENSMUSG00000001175.16	3' UTR	mmu-miR-1a-3p	20.321
Coq8a	ENSMUSG00000026489.13	Distal intron	mmu-miR-30c-5p	20.306
Ttn	ENSMUSG00000051747.15	CDS	mmu-miR-1a-3p	20.302
Neb	ENSMUSG00000026950.18	CDS	mmu-miR-27b-3p	20.299
Igdcc4	ENSMUSG00000032816.15	3' UTR	mmu-let-7a-5p	20.293
Cdk8	ENSMUSG00000029635.15	Distal intron	mmu-miR-133a-3p	20.279
Hspb8	ENSMUSG00000041548.4	CDS	mmu-miR-133a-3p	20.27
Mybpc1	ENSMUSG00000020061.18	CDS	mmu-miR-30b-5p	20.237
Obscn	ENSMUSG00000061462.18	CDS	mmu-miR-133a-3p	20.232
Gm4707	ENSMUSG00000091831.5	Noncoding exon	mmu-miR-133b-3p	20.226
Acta1	ENSMUSG00000031972.5	CDS	mmu-miR-29b-3p	20.225
Ckm	ENSMUSG00000030399.2	CDS	mmu-miR-378a-3p	20.217
CT010467.1	ENSMUSG00000106106.3	Noncoding exon	mmu-let-7b-5p	20.185
Gabarap	ENSMUSG00000018567.14	CDS	mmu-miR-214-3p	20.182
Emp1	ENSMUSG00000030208.15	3' UTR	mmu-miR-1a-3p	20.18
Eln	ENSMUSG00000029675.12	CDS	mmu-miR-29a-3p	20.16
Synpo2	ENSMUSG00000050315.14	CDS	mmu-miR-30a-5p	20.151
Mybpc1	ENSMUSG00000020061.18	CDS	mmu-miR-30c-5p	20.15
Aldoa	ENSMUSG00000030695.16	3' UTR	mmu-miR-15a-5p	20.147
Plec	ENSMUSG00000022565.15	3' UTR	mmu-miR-24-3p	20.136
Aldoa	ENSMUSG00000030695.16	3' UTR	mmu-miR-497a-5p	20.098
Sparc	ENSMUSG00000018593.13	3' UTR	mmu-miR-16-5p	20.096
Ttn	ENSMUSG00000051747.15	CDS	mmu-miR-27a-3p	20.026
CT010467.1	ENSMUSG00000106106.3	Noncoding exon	mmu-let-7c-5p	20.017
Rtn4	ENSMUSG00000020458.16	CDS	mmu-miR-320-3p	20.011
Atp6v0e	ENSMUSG00000015575.15	3' UTR	mmu-miR-26a-5p	20
H19	ENSMUSG00000000031.16	Noncoding exon	mmu-miR-196a-5p	19.985
Etf1	ENSMUSG00000024360.8	3' UTR	mmu-miR-26a-5p	19.977
Ppp1r3c	ENSMUSG00000067279.3	CDS	mmu-miR-30c-5p	19.976
Myh4	ENSMUSG00000057003.12	CDS	mmu-miR-133a-3p	19.968
Trim72	ENSMUSG00000042828.12	CDS	mmu-miR-1a-3p	19.958
Mybpc1	ENSMUSG00000020061.18	CDS	mmu-miR-1a-3p	19.931
CT010467.1	ENSMUSG00000106106.3	Noncoding exon	mmu-miR-128-3p	19.874
Mybpc2	ENSMUSG00000038670.11	CDS	mmu-miR-1a-3p	19.87
Ndufc2	ENSMUSG00000030647.8	CDS	mmu-miR-27b-3p	19.87
Neb	ENSMUSG00000026950.18	CDS	mmu-miR-133b-3p	19.856
mt-Nd4	ENSMUSG00000064363.1	CDS	mmu-let-7d-5p	19.856
Plin4	ENSMUSG00000002831.14	3' UTR	mmu-miR-1a-3p	19.855
Acta1	ENSMUSG00000031972.5	CDS	mmu-miR-133b-3p	19.852
Ttn	ENSMUSG00000051747.15	CDS	mmu-miR-1a-3p	19.839
Tnnt3	ENSMUSG00000061723.18	CDS	mmu-miR-22-3p	19.821
Acta1	ENSMUSG00000031972.5	CDS	mmu-miR-26a-5p	19.813
Myh1	ENSMUSG00000056328.14	CDS	mmu-miR-29a-3p	19.79
Atp5b	ENSMUSG00000025393.12	CDS	mmu-miR-133a-3p	19.784
Zfp706	ENSMUSG00000062397.8	3' UTR	mmu-miR-1a-3p	19.775
Pnrc1	ENSMUSG00000040128.9	3' UTR	mmu-miR-27a-3p	19.747
Neb	ENSMUSG00000026950.18	CDS	mmu-miR-133b-3p	19.735
Ttn	ENSMUSG00000051747.15	CDS	mmu-miR-133a-3p	19.733
Mylk	ENSMUSG00000022836.11	3' UTR	mmu-miR-466i-5p	19.728
Atp5c1	ENSMUSG00000025781.14	CDS	mmu-miR-22-3p	19.722
5430431A17Rik	ENSMUSG00000108322.2	Distal intron (ncRNA)	mmu-miR-214-3p	19.705
Lars2	ENSMUSG00000035202.8	3' UTR	mmu-miR-199a-3p	19.692
Hadh	ENSMUSG00000027984.8	CDS	mmu-miR-133a-3p	19.676
Tnni2	ENSMUSG00000031097.15	CDS	mmu-miR-133b-3p	19.668
Slc6a8	ENSMUSG00000019558.14	3' UTR	mmu-miR-466i-5p	19.644
Myh1	ENSMUSG00000056328.14	CDS	mmu-let-7d-5p	19.642
Ckm	ENSMUSG00000030399.2	CDS	mmu-miR-133a-3p	19.632
Gm23130	ENSMUSG00000077440.1	Noncoding exon	mmu-miR-26b-5p	19.607
Fbn1	ENSMUSG00000027204.13	CDS	mmu-miR-27a-3p	19.603
CT010467.1	ENSMUSG00000106106.3	Noncoding exon	mmu-miR-21a-5p	19.6
Myh1	ENSMUSG00000056328.14	CDS	mmu-miR-133a-3p	19.599
Atp2a1	ENSMUSG00000030730.12	CDS	mmu-miR-23a-3p	19.592
Ssr3	ENSMUSG00000027828.12	3' UTR	mmu-miR-27a-3p	19.581
Myadm	ENSMUSG00000068566.12	3' UTR	mmu-miR-466i-5p	19.579
Ttn	ENSMUSG00000051747.15	CDS	mmu-miR-133b-3p	19.573
Ttn	ENSMUSG00000051747.15	CDS	mmu-miR-133a-3p	19.56
Ckm	ENSMUSG00000030399.2	CDS	mmu-let-7c-5p	19.524
Des	ENSMUSG00000026208.9	CDS	mmu-miR-133a-3p	19.517
Rab1b	ENSMUSG00000024870.6	CDS	mmu-miR-133a-3p	19.501
Acta1	ENSMUSG00000031972.5	CDS	mmu-let-7g-5p	19.498
Acta1	ENSMUSG00000031972.5	3' UTR	mmu-let-7i-5p	19.487
Ttn	ENSMUSG00000051747.15	CDS	mmu-miR-1a-3p	19.472
Rn7sk	ENSMUSG00000065037.1	Noncoding exon	mmu-miR-206-3p	19.457
Ttn	ENSMUSG00000051747.15	CDS	mmu-miR-133b-3p	19.453
CT010467.1	ENSMUSG00000106106.3	Noncoding exon	mmu-miR-26a-5p	19.419
Col1a1	ENSMUSG00000001506.10	CDS	mmu-let-7c-5p	19.418
Sod1	ENSMUSG00000022982.10	CDS	mmu-miR-133a-3p	19.372
Cdr2l	ENSMUSG00000050910.5	3' UTR	mmu-miR-26a-5p	19.357
Ttn	ENSMUSG00000051747.15	CDS	mmu-miR-133a-3p	19.355
Myh1	ENSMUSG00000056328.14	CDS	mmu-miR-133b-3p	19.348
CT010467.1	ENSMUSG00000106106.3	Noncoding exon	mmu-miR-134-5p	19.327
CT010467.1	ENSMUSG00000106106.3	Noncoding exon	mmu-let-7c-5p	19.286
Otud1	ENSMUSG00000043415.5	3' UTR	mmu-miR-378a-3p	19.261
CT010467.1	ENSMUSG00000106106.3	Noncoding exon	mmu-miR-365-3p	19.253
H19	ENSMUSG00000000031.16	Noncoding exon	mmu-miR-148a-3p	19.253
Lnpep	ENSMUSG00000023845.7	3' UTR	mmu-miR-23b-3p	19.244
Ndrg3	ENSMUSG00000027634.14	3' UTR	mmu-miR-206-3p	19.24
Thbs1	ENSMUSG00000040152.8	CDS	mmu-miR-125b-5p	19.231
Tnni2	ENSMUSG00000031097.15	CDS	mmu-miR-133b-3p	19.225
Rho	ENSMUSG00000030324.8	CDS	mmu-miR-124-3p	19.212
Acta1	ENSMUSG00000031972.5	CDS	mmu-miR-196b-5p	19.176
Tpm2	ENSMUSG00000028464.16	CDS	mmu-miR-26a-5p	19.168
Nmt1	ENSMUSG00000020936.8	CDS	mmu-miR-1a-3p	19.156
Cox4i1	ENSMUSG00000031818.12	CDS	mmu-miR-133a-3p	19.154
Obscn	ENSMUSG00000061462.18	CDS	mmu-miR-133a-3p	19.148
Ttn	ENSMUSG00000051747.15	CDS	mmu-miR-133a-3p	19.128
Des	ENSMUSG00000026208.9	CDS	mmu-miR-23a-3p	19.126
Ttn	ENSMUSG00000051747.15	CDS	mmu-miR-27a-3p	19.122
Col1a1	ENSMUSG00000001506.10	3' UTR	mmu-miR-206-3p	19.118
Tpm2	ENSMUSG00000028464.16	3' UTR	mmu-miR-133a-3p	19.093
Dnaja2	ENSMUSG00000031701.6	3' UTR	mmu-miR-26a-5p	19.078
Neb	ENSMUSG00000026950.18	CDS	mmu-miR-26a-5p	19.077
Ryr1	ENSMUSG00000030592.18	CDS	mmu-miR-133a-3p	19.047
CT010467.1	ENSMUSG00000106106.3	Noncoding exon	mmu-miR-27b-3p	19.018
Rny3	ENSMUSG00000064945.1	Noncoding exon	mmu-miR-1a-3p	19.016
Myh1	ENSMUSG00000056328.14	CDS	mmu-miR-133a-3p	19.012
Tns3	ENSMUSG00000020422.14	3' UTR	mmu-miR-466i-5p	19
Zbtb20	ENSMUSG00000022708.16	3' UTR	mmu-miR-27a-3p	18.995
Lum	ENSMUSG00000036446.5	CDS	mmu-miR-1a-3p	18.977
Igfbp7	ENSMUSG00000036256.13	CDS	mmu-miR-24-3p	18.967
Hsf2	ENSMUSG00000019878.8	CDS	mmu-miR-1a-3p	18.94
Phf3	ENSMUSG00000048874.15	CDS	mmu-miR-22-3p	18.915
Dnaja2	ENSMUSG00000031701.6	3' UTR	mmu-miR-133a-3p	18.9
mt-Cytb	ENSMUSG00000064370.1	CDS	mmu-miR-1a-3p	18.895
Myh9	ENSMUSG00000022443.17	CDS	mmu-miR-133a-3p	18.871
Myh1	ENSMUSG00000056328.14	CDS	mmu-let-7c-5p	18.862
Des	ENSMUSG00000026208.9	CDS	mmu-miR-1a-3p	18.857
CT010467.1	ENSMUSG00000106106.3	Noncoding exon	mmu-miR-29b-3p	18.85
Neb	ENSMUSG00000026950.18	CDS	mmu-miR-23a-3p	18.827
Epas1	ENSMUSG00000024140.10	3' UTR	mmu-miR-199a-5p	18.823
CT010467.1	ENSMUSG00000106106.3	Noncoding exon	mmu-miR-133a-5p	18.805
Timp2	ENSMUSG00000017466.9	3' UTR	mmu-miR-193a-3p	18.785
Cdc34	ENSMUSG00000020307.15	CDS	mmu-miR-24-3p	18.771
Hadha	ENSMUSG00000025745.12	CDS	mmu-miR-133a-3p	18.77
Neb	ENSMUSG00000026950.18	CDS	mmu-miR-206-3p	18.754
Myh1	ENSMUSG00000056328.14	CDS	mmu-miR-29a-3p	18.743
Osbp	ENSMUSG00000024687.11	CDS	mmu-miR-133a-3p	18.733
Foxo1	ENSMUSG00000044167.6	Distal intron	mmu-miR-466i-5p	18.701
Myom1	ENSMUSG00000024049.15	CDS	mmu-miR-1a-3p	18.695
Col1a1	ENSMUSG00000001506.10	3' UTR	mmu-let-7c-5p	18.685
Ttn	ENSMUSG00000051747.15	CDS	mmu-miR-26a-5p	18.665
CT010467.1	ENSMUSG00000106106.3	Noncoding exon	mmu-miR-126a-3p	18.657
Hspa9	ENSMUSG00000024359.10	CDS	mmu-miR-133a-3p	18.656
CT010467.1	ENSMUSG00000106106.3	Noncoding exon	mmu-miR-26b-5p	18.655
Rtn3	ENSMUSG00000024758.15	3' UTR	mmu-miR-214-3p	18.649
Dpt	ENSMUSG00000026574.5	3' UTR	mmu-miR-1a-3p	18.637
CT010467.1	ENSMUSG00000106106.3	Noncoding exon	mmu-miR-30c-5p	18.633
Ckm	ENSMUSG00000030399.2	CDS	mmu-let-7a-5p	18.617
Ahnak	ENSMUSG00000069833.13	CDS	mmu-miR-133a-3p	18.599
Rhot1	ENSMUSG00000017686.17	CDS	mmu-miR-1a-3p	18.575
H19	ENSMUSG00000000031.16	Noncoding exon	mmu-miR-142a-3p	18.572
Ttn	ENSMUSG00000051747.15	CDS	mmu-miR-133a-3p	18.533
Eif4a2	ENSMUSG00000022884.16	CDS	mmu-miR-133a-3p	18.516
Flnc	ENSMUSG00000068699.12	CDS	mmu-miR-22-3p	18.495
Myl1	ENSMUSG00000061816.15	CDS	mmu-miR-133a-3p	18.476
Cxcl12	ENSMUSG00000061353.11	3' UTR	mmu-miR-23b-3p	18.476
CT010467.1	ENSMUSG00000106106.3	Noncoding exon	mmu-miR-378a-3p	18.472
CT010467.1	ENSMUSG00000106106.3	Noncoding exon	mmu-miR-29c-3p	18.462
mt-Nd5	ENSMUSG00000064367.1	CDS	mmu-let-7b-5p	18.452
mt-Nd2	ENSMUSG00000064345.1	CDS	mmu-let-7b-5p	18.45
Ddit4l	ENSMUSG00000046818.7	CDS	mmu-miR-133a-3p	18.445
Hspa4	ENSMUSG00000020361.13	CDS	mmu-miR-133a-3p	18.439
Pfkm	ENSMUSG00000033065.14	CDS	mmu-miR-27b-3p	18.379
Mylpf	ENSMUSG00000030672.12	CDS	mmu-miR-23b-3p	18.357
CT010467.1	ENSMUSG00000106106.3	Noncoding exon	mmu-miR-99a-5p	18.355
Col1a1	ENSMUSG00000001506.10	3' UTR	mmu-miR-29b-3p	18.347
Myh4	ENSMUSG00000057003.12	CDS	mmu-miR-133b-3p	18.346
CT010467.1	ENSMUSG00000106106.3	Noncoding exon	mmu-miR-199a-3p	18.327
Col3a1	ENSMUSG00000026043.18	3' UTR	mmu-let-7d-5p	18.322
Pdk4	ENSMUSG00000019577.6	CDS	mmu-miR-133a-3p	18.313
Ttn	ENSMUSG00000051747.15	CDS	mmu-let-7i-5p	18.31
Qk	ENSMUSG00000062078.15	3' UTR	mmu-miR-1a-3p	18.305
Itm2a	ENSMUSG00000031239.5	CDS	mmu-miR-1a-3p	18.297
Myom3	ENSMUSG00000037139.15	CDS	mmu-miR-133a-3p	18.291
Sdha	ENSMUSG00000021577.14	CDS	mmu-miR-133a-3p	18.28
Hspa4	ENSMUSG00000020361.13	CDS	mmu-miR-133a-3p	18.269
mt-Co1	ENSMUSG00000064351.1	CDS	mmu-miR-199a-3p	18.258
CT010467.1	ENSMUSG00000106106.3	Noncoding exon	mmu-miR-23b-3p	18.25
Ttn	ENSMUSG00000051747.15	CDS	mmu-miR-133b-3p	18.245
Ttn	ENSMUSG00000051747.15	CDS	mmu-let-7a-5p	18.234
Ttn	ENSMUSG00000051747.15	CDS	mmu-miR-206-3p	18.228
Col1a1	ENSMUSG00000001506.10	CDS	mmu-let-7b-5p	18.196
Ckm	ENSMUSG00000030399.2	CDS	mmu-miR-133a-3p	18.184
Neb	ENSMUSG00000026950.18	CDS	mmu-miR-30c-5p	18.178
Myf6	ENSMUSG00000035923.4	CDS	mmu-miR-133a-3p	18.177
Myh1	ENSMUSG00000056328.14	CDS	mmu-miR-378a-3p	18.167
H19	ENSMUSG00000000031.16	Noncoding exon	mmu-miR-1a-3p	18.167
Tmcc1	ENSMUSG00000030126.17	3' UTR	mmu-miR-30c-5p	18.143
Lmcd1	ENSMUSG00000057604.9	Distal intron	mmu-miR-206-3p	18.141
Cilp	ENSMUSG00000042254.14	CDS	mmu-miR-133a-3p	18.132
Myot	ENSMUSG00000024471.12	CDS	mmu-miR-1a-3p	18.128
Ttn	ENSMUSG00000051747.15	CDS	mmu-miR-27b-3p	18.124
Mylf-ps	ENSMUSG00000113178.1	Noncoding exon	mmu-miR-21a-5p	18.12
Casq1	ENSMUSG00000007122.11	3' UTR	mmu-miR-29a-3p	18.116
F830016B08Rik	ENSMUSG00000090942.1	3' UTR	mmu-miR-206-3p	18.112
Lrrc30	ENSMUSG00000073375.3	3' UTR	mmu-miR-133a-3p	18.096
Ckm	ENSMUSG00000030399.2	CDS	mmu-miR-133a-3p	18.096
Clta	ENSMUSG00000028478.18	3' UTR	mmu-miR-133a-3p	18.07
Pxdn	ENSMUSG00000020674.17	3' UTR	mmu-let-7d-5p	18.067
F2r	ENSMUSG00000048376.6	3' UTR	mmu-miR-133a-3p	18.056
Synpo2	ENSMUSG00000050315.14	3' UTR	mmu-miR-133a-3p	18.012
Casq1	ENSMUSG00000007122.11	CDS	mmu-miR-29b-3p	18.008
Art1	ENSMUSG00000030996.8	CDS	mmu-let-7f-5p	18
Myh1	ENSMUSG00000056328.14	CDS	mmu-miR-23a-3p	17.996
Srp72	ENSMUSG00000036323.14	3' UTR	mmu-miR-1a-3p	17.989
Tnks2	ENSMUSG00000024811.11	3' UTR	mmu-miR-22-3p	17.987
Myom2	ENSMUSG00000031461.4	CDS	mmu-miR-133a-3p	17.969
CT010467.1	ENSMUSG00000106106.3	Noncoding exon	mmu-let-7e-5p	17.965
Mybpc1	ENSMUSG00000020061.18	CDS	mmu-miR-22-3p	17.959
Eif4g2	ENSMUSG00000005610.17	3' UTR	mmu-let-7c-5p	17.957
Tef	ENSMUSG00000022389.15	CDS	mmu-miR-22-3p	17.953
Synpo2l	ENSMUSG00000039376.13	3' UTR	mmu-miR-133a-3p	17.942
Dynll2	ENSMUSG00000020483.14	CDS	mmu-miR-22-3p	17.938
Col5a2	ENSMUSG00000026042.16	3' UTR	mmu-miR-26b-5p	17.933
Myl1	ENSMUSG00000061816.15	Distal intron	mmu-miR-1a-3p	17.923
Myh4	ENSMUSG00000057003.12	CDS	mmu-miR-1a-3p	17.913
Mylk4	ENSMUSG00000044951.17	3' UTR	mmu-miR-1a-3p	17.907
Myh8	ENSMUSG00000055775.16	CDS	mmu-miR-133a-3p	17.903
Tnni2	ENSMUSG00000031097.15	CDS	mmu-miR-1a-3p	17.891
Malat1	ENSMUSG00000092341.3	Noncoding exon	mmu-miR-378a-5p	17.857
Ckmt2	ENSMUSG00000021622.3	CDS	mmu-miR-30c-5p	17.849
Ttn	ENSMUSG00000051747.15	CDS	mmu-miR-133b-3p	17.847
Myh1	ENSMUSG00000056328.14	CDS	mmu-miR-378a-3p	17.845
CT010467.1	ENSMUSG00000106106.3	Noncoding exon	mmu-miR-206-3p	17.844
Col1a1	ENSMUSG00000001506.10	CDS	mmu-let-7a-5p	17.837
Ckm	ENSMUSG00000030399.2	CDS	mmu-let-7i-5p	17.836
Col1a1	ENSMUSG00000001506.10	CDS	mmu-miR-16-5p	17.829
Ttn	ENSMUSG00000051747.15	CDS	mmu-miR-133a-3p	17.809
Ckm	ENSMUSG00000030399.2	CDS	mmu-let-7f-5p	17.808
Csde1	ENSMUSG00000068823.10	5' UTR	mmu-let-7a-5p	17.789
Vamp2	ENSMUSG00000020894.16	3' UTR	mmu-miR-206-3p	17.782
Fhl1	ENSMUSG00000023092.16	CDS	mmu-miR-378a-3p	17.782
Ccng1	ENSMUSG00000020326.7	CDS	mmu-miR-27b-3p	17.775
Ttn	ENSMUSG00000051747.15	CDS	mmu-miR-486b-5p	17.769
Amotl1	ENSMUSG00000013076.17	CDS	mmu-miR-133a-3p	17.752
Bag3	ENSMUSG00000030847.8	CDS	mmu-miR-133a-3p	17.747
Rian	ENSMUSG00000097451.11	Noncoding exon	mmu-miR-22-3p	17.742
Ckm	ENSMUSG00000030399.2	CDS	mmu-let-7d-5p	17.737
Hspb6	ENSMUSG00000036854.14	CDS	mmu-miR-133a-3p	17.719
Aldoa	ENSMUSG00000030695.16	CDS	mmu-miR-26b-5p	17.712
Psmc2	ENSMUSG00000028932.8	CDS	mmu-miR-1a-3p	17.709
Car3	ENSMUSG00000027559.5	CDS	mmu-miR-133b-3p	17.706
Grtp1	ENSMUSG00000038515.10	CDS	mmu-miR-206-3p	17.697
mt-Nd1	ENSMUSG00000064341.1	CDS	mmu-miR-411-5p	17.689
CT010467.1	ENSMUSG00000106106.3	Noncoding exon	mmu-miR-154-5p	17.688
Ttn	ENSMUSG00000051747.15	CDS	mmu-miR-27a-3p	17.676
Sppl2a	ENSMUSG00000027366.12	3' UTR	mmu-miR-133a-3p	17.669
Myh1	ENSMUSG00000056328.14	CDS	mmu-miR-26a-5p	17.668
Ttn	ENSMUSG00000051747.15	CDS	mmu-miR-133b-3p	17.667
Col4a2	ENSMUSG00000031503.13	3' UTR	mmu-let-7c-5p	17.667
Gnas	ENSMUSG00000027523.20	CDS	mmu-miR-23b-3p	17.662
Hspb1	ENSMUSG00000004951.10	CDS	mmu-miR-1a-3p	17.656
Gigyf1	ENSMUSG00000029714.11	3' UTR	mmu-miR-30c-5p	17.654
Myot	ENSMUSG00000024471.12	CDS	mmu-miR-22-3p	17.644
Rhoq	ENSMUSG00000024143.15	3' UTR	mmu-miR-26a-5p	17.636
Hspb6	ENSMUSG00000036854.14	CDS	mmu-miR-378c	17.636
Actn2	ENSMUSG00000052374.16	CDS	mmu-miR-133a-3p	17.632
mt-Rnr2	ENSMUSG00000064339.1	Noncoding exon	mmu-miR-1a-3p	17.609
Atp1b1	ENSMUSG00000026576.12	CDS	mmu-miR-133a-3p	17.592
Smc3	ENSMUSG00000024974.10	CDS	mmu-miR-133a-3p	17.577
CT010467.1	ENSMUSG00000106106.3	Noncoding exon	mmu-miR-16-5p	17.571
Ttn	ENSMUSG00000051747.15	CDS	mmu-miR-26a-5p	17.553
Ttn	ENSMUSG00000051747.15	CDS	mmu-miR-133b-3p	17.543
Emp1	ENSMUSG00000030208.15	CDS	mmu-miR-199a-3p	17.512
Cited2	ENSMUSG00000039910.10	3' UTR	mmu-miR-1a-3p	17.507
Immt	ENSMUSG00000052337.15	CDS	mmu-miR-133a-3p	17.504
Larp1	ENSMUSG00000037331.15	3' UTR	mmu-miR-466i-5p	17.494
Pdpn	ENSMUSG00000028583.14	3' UTR	mmu-miR-1a-3p	17.49
Ttn	ENSMUSG00000051747.15	CDS	mmu-miR-133a-3p	17.482
Emp1	ENSMUSG00000030208.15	3' UTR	mmu-miR-133a-3p	17.48
Myom2	ENSMUSG00000031461.4	CDS	mmu-miR-1a-3p	17.474
Chmp2a	ENSMUSG00000033916.5	CDS	mmu-miR-133a-3p	17.464
CT010467.1	ENSMUSG00000106106.3	Noncoding exon	mmu-miR-30a-5p	17.438
Pygm	ENSMUSG00000032648.14	CDS	mmu-miR-133b-3p	17.435
Cpe	ENSMUSG00000037852.8	CDS	mmu-miR-1a-3p	17.435
Myh8	ENSMUSG00000055775.16	CDS	mmu-miR-1a-3p	17.43
Myh1	ENSMUSG00000056328.14	CDS	mmu-miR-133a-3p	17.418
Lnpep	ENSMUSG00000023845.7	3' UTR	mmu-miR-133a-3p	17.401
Peg3	ENSMUSG00000002265.17	3' UTR	mmu-miR-1a-3p	17.397
Sdcbp	ENSMUSG00000028249.15	3' UTR	mmu-miR-206-3p	17.375
Gpx3	ENSMUSG00000018339.11	3' UTR	mmu-miR-206-3p	17.373
Car3	ENSMUSG00000027559.5	CDS	mmu-miR-133a-3p	17.305
Ywhaz	ENSMUSG00000022285.17	3' UTR	mmu-miR-378a-3p	17.288
Arf4	ENSMUSG00000021877.12	3' UTR	mmu-miR-1a-3p	17.281
Ndufb8	ENSMUSG00000025204.10	CDS	mmu-miR-133a-3p	17.274
CT010467.1	ENSMUSG00000106106.3	Noncoding exon	mmu-miR-22-3p	17.235
mt-Nd6	ENSMUSG00000064368.1	CDS	mmu-miR-30b-5p	17.222
Mon2	ENSMUSG00000034602.15	3' UTR	mmu-miR-1a-3p	17.219
mt-Nd1	ENSMUSG00000064341.1	CDS	mmu-miR-22-3p	17.207
Igfbp5	ENSMUSG00000026185.8	3' UTR	mmu-miR-26a-5p	17.196
Col5a1	ENSMUSG00000026837.16	CDS	mmu-miR-16-5p	17.196
Myadm	ENSMUSG00000068566.12	3' UTR	mmu-miR-466i-5p	17.193
Actn2	ENSMUSG00000052374.16	Distal intron	mmu-miR-378a-3p	17.182
Ttn	ENSMUSG00000051747.15	CDS	mmu-miR-24-3p	17.178
CT010467.1	ENSMUSG00000106106.3	Noncoding exon	mmu-miR-378a-3p	17.169
Ank3	ENSMUSG00000069601.14	3' UTR	mmu-miR-1a-3p	17.163
H19	ENSMUSG00000000031.16	Noncoding exon	mmu-miR-19b-3p	17.147
Timp3	ENSMUSG00000020044.13	3' UTR	mmu-miR-1a-3p	17.144
Hbp1	ENSMUSG00000002996.17	CDS	mmu-miR-1a-3p	17.14
Tnnt3	ENSMUSG00000061723.18	CDS	mmu-miR-378a-3p	17.138
Ttn	ENSMUSG00000051747.15	CDS	mmu-let-7k	17.132
mt-Nd1	ENSMUSG00000064341.1	CDS	mmu-let-7d-5p	17.082
Map1b	ENSMUSG00000052727.6	3' UTR	mmu-miR-27a-3p	17.076
Myom1	ENSMUSG00000024049.15	CDS	mmu-miR-133a-3p	17.07
Hspb6	ENSMUSG00000036854.14	CDS	mmu-miR-1a-3p	17.068
Cmss1	ENSMUSG00000022748.8	Distal intron	mmu-miR-133b-3p	17.054
Art1	ENSMUSG00000030996.8	CDS	mmu-let-7d-5p	17.054
Klhl41	ENSMUSG00000075307.3	CDS	mmu-miR-378a-3p	17.048
Il31ra	ENSMUSG00000050377.8	Distal intron	mmu-miR-133a-3p	17.035
Ldha	ENSMUSG00000063229.15	3' UTR	mmu-miR-378a-3p	17.035
Ncl	ENSMUSG00000026234.12	CDS	mmu-miR-1a-3p	17
Pygm	ENSMUSG00000032648.14	CDS	mmu-miR-378b	17
Septin2	ENSMUSG00000116048.1||ENSMUSG00000026276.20	3' UTR	mmu-miR-15a-5p	16.989
Dnajc3	ENSMUSG00000022136.8	3' UTR	mmu-miR-206-3p	16.985
Ttn	ENSMUSG00000051747.15	CDS	mmu-miR-378a-3p	16.965
Zbtb20	ENSMUSG00000022708.16	Distal intron	mmu-miR-27a-3p	16.949
Ttn	ENSMUSG00000051747.15	CDS	mmu-miR-24-3p	16.936
Ldb3	ENSMUSG00000021798.14	3' UTR	mmu-miR-133a-3p	16.935
Tpm1	ENSMUSG00000032366.15	CDS	mmu-miR-133b-3p	16.928
Sparc	ENSMUSG00000018593.13	CDS	mmu-miR-24-3p	16.922
Rbms1	ENSMUSG00000026970.16	3' UTR	mmu-let-7f-5p	16.879
Thbs1	ENSMUSG00000040152.8	3' UTR	mmu-let-7b-5p	16.874
Aldoa	ENSMUSG00000030695.16	CDS	mmu-miR-133a-3p	16.874
CT010467.1	ENSMUSG00000106106.3	Noncoding exon	mmu-miR-99a-5p	16.869
Gm45719	ENSMUSG00000108940.1	Noncoding exon	mmu-miR-214-3p	16.864
Psma2	ENSMUSG00000015671.11	CDS	mmu-miR-1a-3p	16.862
Lnpep	ENSMUSG00000023845.7	3' UTR	mmu-miR-23a-3p	16.851
Ccdc71l	ENSMUSG00000090946.3	3' UTR	mmu-miR-30e-5p	16.844
Cmss1	ENSMUSG00000022748.8	Distal intron	mmu-miR-2137	16.84
Cbr4	ENSMUSG00000031641.14	CDS	mmu-miR-1a-3p	16.84
Vkorc1l1	ENSMUSG00000066735.8	3' UTR	mmu-miR-23a-3p	16.839
Vcp-rs	ENSMUSG00000083327.1	Noncoding exon	mmu-miR-22-3p	16.825
Itgb1	ENSMUSG00000025809.15	3' UTR	mmu-miR-133a-3p	16.822
Cox7a1	ENSMUSG00000074218.3	3' UTR	mmu-miR-21a-5p	16.821
Des	ENSMUSG00000026208.9	CDS	mmu-miR-133a-3p	16.813
Atp2a1	ENSMUSG00000030730.12	CDS	mmu-miR-133b-3p	16.811
Atp5b	ENSMUSG00000025393.12	CDS	mmu-miR-206-3p	16.799
Klf4	ENSMUSG00000003032.8	3' UTR	mmu-miR-29a-3p	16.79
Ckm	ENSMUSG00000030399.2	CDS	mmu-let-7f-5p	16.777
mt-Rnr1	ENSMUSG00000064337.1	Noncoding exon	mmu-miR-199a-3p	16.768
Hspb7	ENSMUSG00000006221.7	3' UTR	mmu-miR-206-3p	16.758
Actn2	ENSMUSG00000052374.16	CDS	mmu-miR-133a-3p	16.755
Lmcd1	ENSMUSG00000057604.9	CDS	mmu-miR-133b-3p	16.736
CT010467.1	ENSMUSG00000106106.3	Noncoding exon	mmu-let-7g-5p	16.717
Cnn3	ENSMUSG00000053931.11	CDS	mmu-miR-1a-3p	16.717
Hadha	ENSMUSG00000025745.12	CDS	mmu-miR-133a-3p	16.714
Bmpr1a	ENSMUSG00000021796.15	3' UTR	mmu-miR-22-3p	16.713
Foxo1	ENSMUSG00000044167.6	Distal intron	mmu-miR-1a-3p	16.71
Vldlr	ENSMUSG00000024924.14	CDS	mmu-miR-26a-5p	16.705
CT010467.1	ENSMUSG00000106106.3	Noncoding exon	mmu-miR-133a-3p	16.688
Myh1	ENSMUSG00000056328.14	CDS	mmu-miR-1a-3p	16.677
CT010467.1	ENSMUSG00000106106.3	Noncoding exon	mmu-miR-30d-5p	16.673
Hspb7	ENSMUSG00000006221.7	CDS	mmu-miR-133a-3p	16.669
Gm5950	ENSMUSG00000111730.1	Noncoding exon	mmu-miR-133a-3p	16.658
Pgm1	ENSMUSG00000025791.18	CDS	mmu-miR-133a-3p	16.654
Cxcl12	ENSMUSG00000061353.11	3' UTR	mmu-miR-23a-3p	16.635
Ppp2ca	ENSMUSG00000020349.4	CDS	mmu-miR-133a-3p	16.626
Actb	ENSMUSG00000029580.14	CDS	mmu-let-7d-5p	16.621
Col3a1	ENSMUSG00000026043.18	3' UTR	mmu-let-7a-5p	16.617
Lnpep	ENSMUSG00000023845.7	3' UTR	mmu-miR-26a-5p	16.587
CT010467.1	ENSMUSG00000106106.3	Noncoding exon	mmu-let-7i-5p	16.579
Laptm4a	ENSMUSG00000020585.4	CDS	mmu-miR-24-3p	16.568
Thbs1	ENSMUSG00000040152.8	3' UTR	mmu-let-7b-5p	16.558
CT010467.1	ENSMUSG00000106106.3	Noncoding exon	mmu-let-7d-5p	16.546
Atp2a1	ENSMUSG00000030730.12	CDS	mmu-miR-486b-5p	16.542
Gm14470	ENSMUSG00000083262.1	Noncoding exon	mmu-miR-1a-3p	16.525
Ttn	ENSMUSG00000051747.15	CDS	mmu-miR-486b-5p	16.521
Neb	ENSMUSG00000026950.18	CDS	mmu-miR-206-3p	16.514
CT010467.1	ENSMUSG00000106106.3	Noncoding exon	mmu-let-7g-5p	16.496
Ndrg2	ENSMUSG00000004558.15	CDS	mmu-miR-206-3p	16.488
Airn	ENSMUSG00000078247.5	Distal intron (ncRNA)	mmu-miR-206-3p	16.457
Des	ENSMUSG00000026208.9	CDS	mmu-miR-23b-3p	16.451
Atp5a1	ENSMUSG00000025428.15	CDS	mmu-miR-133a-3p	16.406
Casq1	ENSMUSG00000007122.11	3' UTR	mmu-miR-29b-3p	16.385
Col1a1	ENSMUSG00000001506.10	CDS	mmu-miR-22-5p	16.373
CT010467.1	ENSMUSG00000106106.3	Noncoding exon	mmu-miR-497a-5p	16.364
Tulp4	ENSMUSG00000034377.10	5' UTR	mmu-miR-26a-5p	16.357
Ttn	ENSMUSG00000051747.15	CDS	mmu-miR-133a-3p	16.318
CT010467.1	ENSMUSG00000106106.3	Noncoding exon	mmu-miR-29c-3p	16.312
Dusp1	ENSMUSG00000024190.7	3' UTR	mmu-miR-101c	16.308
Nfatc3	ENSMUSG00000031902.10	3' UTR	mmu-miR-1a-3p	16.306
Mylk4	ENSMUSG00000044951.17	3' UTR	mmu-miR-133a-3p	16.301
Ttn	ENSMUSG00000051747.15	CDS	mmu-miR-24-3p	16.301
Eef2	ENSMUSG00000034994.10	CDS	mmu-miR-133a-3p	16.298
Ablim1	ENSMUSG00000025085.16	3' UTR	mmu-miR-1a-3p	16.279
Mcl1	ENSMUSG00000038612.16	3' UTR	mmu-miR-29a-3p	16.277
Ugp2	ENSMUSG00000001891.16	CDS	mmu-miR-27b-3p	16.241
Ttn	ENSMUSG00000051747.15	CDS	mmu-miR-133a-3p	16.241
Myh4	ENSMUSG00000057003.12	CDS	mmu-miR-133b-3p	16.24
Cap1	ENSMUSG00000028656.14	3' UTR	mmu-miR-206-3p	16.24
Ttn	ENSMUSG00000051747.15	CDS	mmu-miR-23a-3p	16.184
CT010467.1	ENSMUSG00000106106.3	Noncoding exon	mmu-miR-27b-3p	16.182
Gm42417|Ankrd23	ENSMUSG00000109510.1||ENSMUSG00000067653.12	3' UTR	mmu-miR-23a-3p	16.172
Pdk2	ENSMUSG00000038967.13	CDS	mmu-let-7a-5p	16.163
Col1a2	ENSMUSG00000029661.16	CDS	mmu-miR-133a-3p	16.16
Mb	ENSMUSG00000018893.15	CDS	mmu-miR-22-3p	16.134
mt-Rnr2	ENSMUSG00000064339.1	Noncoding exon	mmu-miR-24-3p	16.093
Txnip	ENSMUSG00000038393.14	CDS	mmu-miR-125b-5p	16.091
Trdn	ENSMUSG00000019787.9	3' UTR	mmu-miR-133a-3p	16.076
Col1a2	ENSMUSG00000029661.16	3' UTR	mmu-miR-25-3p	16.072
Itga11	ENSMUSG00000032243.8	Distal intron	mmu-miR-206-3p	16.067
Hadhb-ps	ENSMUSG00000063684.9	Noncoding exon	mmu-miR-133a-3p	16.053
Coq8a	ENSMUSG00000026489.13	CDS	mmu-miR-29a-3p	16.036
CT010467.1	ENSMUSG00000106106.3	Noncoding exon	mmu-miR-103-3p	16.022
Timp2	ENSMUSG00000017466.9	3' UTR	mmu-miR-193b-3p	16.006
Fhl1	ENSMUSG00000023092.16	CDS	mmu-miR-133b-3p	16.005
mmu-mir-342	MI0000627	miRNA	mmu-miR-466i-5p	16
Cd44	ENSMUSG00000005087.17	Distal intron	mmu-miR-23a-3p	16
Atp1a1	ENSMUSG00000033161.10	CDS	mmu-miR-206-3p	16
Mapk6	ENSMUSG00000042688.16	5' UTR	mmu-miR-1a-3p	15.998
Btg2	ENSMUSG00000020423.6	3' UTR	mmu-miR-27b-3p	15.997
Neb	ENSMUSG00000026950.18	CDS	mmu-let-7a-5p	15.988
mt-Rnr1	ENSMUSG00000064337.1	Noncoding exon	mmu-miR-378a-3p	15.973
C1qc	ENSMUSG00000036896.5	CDS	mmu-miR-15a-5p	15.966
Col3a1	ENSMUSG00000026043.18	CDS	mmu-miR-29b-3p	15.962
Acta1	ENSMUSG00000031972.5	CDS	mmu-miR-27a-3p	15.929
CT010467.1	ENSMUSG00000106106.3	Noncoding exon	mmu-miR-125b-5p	15.919
Tomm70a	ENSMUSG00000022752.9	CDS	mmu-miR-22-3p	15.914
Akap13	ENSMUSG00000066406.16	3' UTR	mmu-miR-29a-3p	15.914
CT010467.1	ENSMUSG00000106106.3	Noncoding exon	mmu-miR-30e-5p	15.912
Capzb	ENSMUSG00000028745.18	CDS	mmu-miR-27a-3p	15.897
Myh1	ENSMUSG00000056328.14	CDS	mmu-miR-27a-3p	15.887
Atp5g3	ENSMUSG00000018770.9	CDS	mmu-miR-133b-3p	15.865
CT010467.1	ENSMUSG00000106106.3	Noncoding exon	mmu-miR-142a-3p	15.851
CT010467.1	ENSMUSG00000106106.3	Noncoding exon	mmu-miR-149-5p	15.845
CT010467.1	ENSMUSG00000106106.3	Noncoding exon	mmu-miR-145a-5p	15.843
Cmya5	ENSMUSG00000047419.5	CDS	mmu-miR-1a-3p	15.841
Gnas	ENSMUSG00000027523.20	CDS	mmu-miR-23a-3p	15.841
Fbn1	ENSMUSG00000027204.13	CDS	mmu-let-7f-5p	15.83
Lrrc30	ENSMUSG00000073375.3	3' UTR	mmu-miR-1a-3p	15.814
Ldb3	ENSMUSG00000021798.14	CDS	mmu-miR-27a-3p	15.808
Chp1	ENSMUSG00000014077.13	CDS	mmu-miR-133a-3p	15.789
Ubb	ENSMUSG00000019505.7	CDS	mmu-miR-23a-3p	15.762
Errfi1	ENSMUSG00000028967.10	CDS	mmu-let-7c-5p	15.759
Aopep	ENSMUSG00000021458.17	Distal intron	mmu-miR-206-3p	15.753
Neb	ENSMUSG00000026950.18	CDS	mmu-let-7f-5p	15.75
Adam19	ENSMUSG00000011256.16	3' UTR	mmu-miR-29a-3p	15.72
mt-Nd5	ENSMUSG00000064367.1	CDS	mmu-miR-133a-3p	15.71
Ywhag	ENSMUSG00000051391.9	CDS	mmu-miR-22-3p	15.681
Col15a1	ENSMUSG00000028339.17	CDS	mmu-miR-27a-3p	15.676
Gm4459	ENSMUSG00000083626.1	Noncoding exon	mmu-miR-133a-3p	15.669
mt-Rnr2	ENSMUSG00000064339.1	Noncoding exon	mmu-miR-143-3p	15.668
Fbn1	ENSMUSG00000027204.13	CDS	mmu-let-7b-5p	15.647
Myh4	ENSMUSG00000057003.12	CDS	mmu-miR-133b-3p	15.63
Pde4b	ENSMUSG00000028525.16	Distal intron	mmu-miR-466i-5p	15.616
Adpgk	ENSMUSG00000025236.11	3' UTR	mmu-miR-1a-3p	15.613
Myh8	ENSMUSG00000055775.16	CDS	mmu-miR-133b-3p	15.578
Rbms1	ENSMUSG00000026970.16	3' UTR	mmu-let-7g-5p	15.575
Epas1	ENSMUSG00000024140.10	CDS	mmu-miR-27a-3p	15.571
Myl1	ENSMUSG00000061816.15	CDS	mmu-miR-133a-3p	15.562
Tpi1	ENSMUSG00000023456.16	CDS	mmu-miR-133a-3p	15.561
Ttn	ENSMUSG00000051747.15	CDS	mmu-miR-378a-3p	15.554
Psmd8	ENSMUSG00000030591.17	CDS	mmu-miR-1a-3p	15.553
Neb	ENSMUSG00000026950.18	CDS	mmu-miR-30a-5p	15.55
Ldha	ENSMUSG00000063229.15	CDS	mmu-miR-133a-3p	15.542
Tns3	ENSMUSG00000020422.14	3' UTR	mmu-miR-133a-3p	15.52
Ak1	ENSMUSG00000026817.14	3' UTR	mmu-miR-133a-3p	15.501
Nes	ENSMUSG00000004891.16	CDS	mmu-miR-133a-3p	15.494
Wdr1	ENSMUSG00000005103.12	CDS	mmu-miR-133a-3p	15.493
Rragd	ENSMUSG00000028278.14	3' UTR	mmu-miR-24-3p	15.492
Ndufc2	ENSMUSG00000030647.8	CDS	mmu-miR-1a-3p	15.492
CT010467.1	ENSMUSG00000106106.3	Noncoding exon	mmu-miR-1839-5p	15.49
Neb	ENSMUSG00000026950.18	CDS	mmu-miR-27b-3p	15.477
Ttn	ENSMUSG00000051747.15	CDS	mmu-miR-143-3p	15.475
Ddx24	ENSMUSG00000041645.14	CDS	mmu-miR-133a-3p	15.473
Arid5b	ENSMUSG00000019947.10	3' UTR	mmu-miR-22-3p	15.47
Ttn	ENSMUSG00000051747.15	CDS	mmu-miR-133b-3p	15.47
Eif4g2	ENSMUSG00000005610.17	CDS	mmu-miR-133b-3p	15.446
Mdh2	ENSMUSG00000019179.10	CDS	mmu-miR-133a-3p	15.436
CT010467.1	ENSMUSG00000106106.3	Noncoding exon	mmu-miR-24-3p	15.435
Myl1	ENSMUSG00000061816.15	Distal intron	mmu-miR-1a-3p	15.42
Myh2	ENSMUSG00000033196.17	CDS	mmu-miR-133a-3p	15.412
Tgfbr3	ENSMUSG00000029287.14	3' UTR	mmu-miR-27a-3p	15.41
Eno3	ENSMUSG00000060600.15	CDS	mmu-miR-133b-3p	15.406
Trrap	ENSMUSG00000045482.16	5' splice site	mmu-miR-133a-3p	15.397
Arf1	ENSMUSG00000048076.14	CDS	mmu-miR-133b-3p	15.389
Rny3	ENSMUSG00000064945.1	Noncoding exon	mmu-miR-191-5p	15.384
Col1a1	ENSMUSG00000001506.10	3' UTR	mmu-let-7c-5p	15.383
Ampd1	ENSMUSG00000070385.12	CDS	mmu-miR-1a-3p	15.38
Casq1	ENSMUSG00000007122.11	CDS	mmu-let-7a-5p	15.378
Cyb5b	ENSMUSG00000031924.4	3' UTR	mmu-miR-26a-5p	15.366
Fhl1	ENSMUSG00000023092.16	CDS	mmu-miR-133b-3p	15.35
Psmc6	ENSMUSG00000021832.8	CDS	mmu-miR-133a-3p	15.349
Myh4	ENSMUSG00000057003.12	CDS	mmu-miR-133b-3p	15.342
Mybpc1	ENSMUSG00000020061.18	CDS	mmu-miR-133a-3p	15.331
Col5a1	ENSMUSG00000026837.16	CDS	mmu-miR-214-3p	15.329
Mylpf	ENSMUSG00000030672.12	CDS	mmu-miR-365-3p	15.329
Gtf2i	ENSMUSG00000060261.15	CDS	mmu-miR-1a-3p	15.311
H19	ENSMUSG00000000031.16	Noncoding exon	mmu-miR-99b-5p	15.298
Ogn	ENSMUSG00000021390.6	3' UTR	mmu-miR-22-3p	15.291
Ckm	ENSMUSG00000030399.2	CDS	mmu-let-7i-5p	15.289
Actn2	ENSMUSG00000052374.16	Distal intron	mmu-miR-1a-3p	15.273
Ppp1r3c	ENSMUSG00000067279.3	CDS	mmu-miR-30a-5p	15.273
Celf1	ENSMUSG00000005506.16	3' UTR	mmu-miR-133a-3p	15.27
Mybpc1	ENSMUSG00000020061.18	CDS	mmu-miR-24-3p	15.268
H19	ENSMUSG00000000031.16	Noncoding exon	mmu-miR-148b-3p	15.268
Col1a1	ENSMUSG00000001506.10	3' UTR	mmu-miR-29c-3p	15.247
Myh10	ENSMUSG00000020900.15	CDS	mmu-miR-133a-3p	15.226
CT010467.1	ENSMUSG00000106106.3	Noncoding exon	mmu-let-7g-5p	15.209
Col1a1	ENSMUSG00000001506.10	3' UTR	mmu-let-7f-5p	15.196
Ttn	ENSMUSG00000051747.15	CDS	mmu-miR-22-3p	15.194
Zfp385b	ENSMUSG00000027016.17	CDS	mmu-miR-206-3p	15.187
Mylpf	ENSMUSG00000030672.12	CDS	mmu-miR-378b	15.186
H19	ENSMUSG00000000031.16	Noncoding exon	mmu-let-7a-5p	15.15
Ttn	ENSMUSG00000051747.15	CDS	mmu-let-7d-5p	15.141
Atp5a1	ENSMUSG00000025428.15	CDS	mmu-miR-206-3p	15.134
Mtpn	ENSMUSG00000029840.8	3' UTR	mmu-miR-1a-3p	15.133
mt-Rnr1	ENSMUSG00000064337.1	Noncoding exon	mmu-miR-199a-3p	15.13
Atp2a1	ENSMUSG00000030730.12	CDS	mmu-miR-133a-3p	15.129
Flnc	ENSMUSG00000068699.12	CDS	mmu-miR-133b-3p	15.114
Mylpf	ENSMUSG00000030672.12	CDS	mmu-miR-133a-3p	15.101
CT010467.1	ENSMUSG00000106106.3	Noncoding exon	mmu-miR-125b-5p	15.092
Nampt	ENSMUSG00000020572.8	CDS	mmu-miR-133a-3p	15.088
CT010467.1	ENSMUSG00000106106.3	Noncoding exon	mmu-miR-133b-3p	15.077
Psap	ENSMUSG00000004207.14	CDS	mmu-miR-21a-5p	15.076
Col3a1	ENSMUSG00000026043.18	CDS	mmu-miR-24-3p	15.074
Pygm	ENSMUSG00000032648.14	CDS	mmu-miR-1a-3p	15.059
Pik3ca	ENSMUSG00000027665.13	CDS	mmu-miR-1a-3p	15.05
Ank1	ENSMUSG00000031543.18	CDS	mmu-miR-1a-3p	15.029
Eif3i	ENSMUSG00000028798.16	CDS	mmu-miR-1a-3p	15.021
Bgn	ENSMUSG00000031375.17	CDS	mmu-miR-16-5p	15
Tomm70a	ENSMUSG00000022752.9	CDS	mmu-miR-23b-3p	14.988
Hk2	ENSMUSG00000000628.10	CDS	mmu-miR-133a-3p	14.966
CT010467.1	ENSMUSG00000106106.3	Noncoding exon	mmu-miR-142a-3p	14.959
Ndufa6	ENSMUSG00000022450.6	CDS	mmu-miR-133a-3p	14.946
mt-Rnr2	ENSMUSG00000064339.1	Noncoding exon	mmu-miR-16-5p	14.942
Myh1	ENSMUSG00000056328.14	CDS	mmu-miR-143-3p	14.937
Cox7b	ENSMUSG00000031231.4	CDS	mmu-miR-133a-3p	14.934
Cox4i1	ENSMUSG00000031818.12	CDS	mmu-miR-133a-3p	14.922
Postn	ENSMUSG00000027750.16	CDS	mmu-miR-15a-5p	14.921
Ttn	ENSMUSG00000051747.15	CDS	mmu-miR-199a-5p	14.919
Ttn	ENSMUSG00000051747.15	CDS	mmu-miR-24-3p	14.915
Myh1	ENSMUSG00000056328.14	CDS	mmu-miR-21a-5p	14.91
Thbs1	ENSMUSG00000040152.8	3' UTR	mmu-let-7e-5p	14.887
Ppp1r12b	ENSMUSG00000073557.12	3' UTR	mmu-miR-206-3p	14.878
Col1a1	ENSMUSG00000001506.10	3' UTR	mmu-let-7a-5p	14.877
Tubb4b	ENSMUSG00000036752.4	CDS	mmu-miR-133a-3p	14.87
Ndufs7	ENSMUSG00000020153.14	CDS	mmu-miR-133a-3p	14.868
mt-Rnr2	ENSMUSG00000064339.1	Noncoding exon	mmu-let-7a-5p	14.863
Mylf-ps	ENSMUSG00000113178.1	Noncoding exon	mmu-miR-378c	14.858
Gm42417|Ankrd23	ENSMUSG00000109510.1||ENSMUSG00000067653.12	3' UTR	mmu-miR-1a-3p	14.843
Ttn	ENSMUSG00000051747.15	CDS	mmu-miR-128-3p	14.843
Tnpo1	ENSMUSG00000009470.17	3' UTR	mmu-miR-26a-5p	14.83
Ttn	ENSMUSG00000051747.15	CDS	mmu-miR-1a-3p	14.827
Amfr	ENSMUSG00000031751.14	3' UTR	mmu-miR-214-3p	14.823
Slc25a4	ENSMUSG00000031633.4	CDS	mmu-miR-26a-5p	14.809
Synpo2l	ENSMUSG00000039376.13	3' UTR	mmu-miR-1a-3p	14.786
Canx	ENSMUSG00000020368.15	3' UTR	mmu-miR-22-3p	14.777
Actb	ENSMUSG00000029580.14	CDS	mmu-let-7f-5p	14.756
Srrm2	ENSMUSG00000039218.17	CDS	mmu-miR-26a-5p	14.749
Tmcc1	ENSMUSG00000030126.17	3' UTR	mmu-miR-26a-5p	14.749
mt-Rnr2	ENSMUSG00000064339.1	Noncoding exon	mmu-miR-127-3p	14.747
Pfkm	ENSMUSG00000033065.14	CDS	mmu-miR-133a-3p	14.743
Ak1	ENSMUSG00000026817.14	CDS	mmu-miR-1a-3p	14.722
Ttn	ENSMUSG00000051747.15	CDS	mmu-miR-23a-3p	14.72
mt-Rnr2	ENSMUSG00000064339.1	Noncoding exon	mmu-miR-125b-5p	14.704
Mybpc1	ENSMUSG00000020061.18	CDS	mmu-miR-26b-5p	14.703
Cdc34	ENSMUSG00000020307.15	3' UTR	mmu-let-7f-5p	14.698
Rny3	ENSMUSG00000064945.1	Noncoding exon	mmu-miR-30c-5p	14.697
Gabarap	ENSMUSG00000018567.14	CDS	mmu-miR-1a-3p	14.696
Neb	ENSMUSG00000026950.18	CDS	mmu-miR-26a-5p	14.684
Lpp	ENSMUSG00000033306.15	3' UTR	mmu-miR-206-3p	14.68
Ttn	ENSMUSG00000051747.15	CDS	mmu-miR-133b-3p	14.671
Ttn	ENSMUSG00000051747.15	CDS	mmu-let-7e-5p	14.667
Phip	ENSMUSG00000032253.13	3' UTR	mmu-miR-133a-3p	14.662
Aldoa	ENSMUSG00000030695.16	CDS	mmu-miR-133b-3p	14.658
Adipor1	ENSMUSG00000026457.14	3' UTR	mmu-miR-206-3p	14.644
Col1a1	ENSMUSG00000001506.10	3' UTR	mmu-miR-378a-3p	14.643
mt-Nd5	ENSMUSG00000064367.1	CDS	mmu-let-7b-5p	14.633
Mybpc1	ENSMUSG00000020061.18	CDS	mmu-miR-133a-3p	14.614
Ttn	ENSMUSG00000051747.15	CDS	mmu-let-7d-5p	14.602
Ttn	ENSMUSG00000051747.15	CDS	mmu-miR-30b-5p	14.593
Ttn	ENSMUSG00000051747.15	CDS	mmu-miR-133b-3p	14.589
Gm48099	ENSMUSG00000114304.1	Distal intron (ncRNA)	mmu-miR-133a-3p	14.579
Actc1	ENSMUSG00000068614.7	3' UTR	mmu-miR-30a-5p	14.579
mt-Rnr1	ENSMUSG00000064337.1	Noncoding exon	mmu-miR-133a-3p	14.575
Bag3	ENSMUSG00000030847.8	CDS	mmu-miR-133a-3p	14.572
Mb	ENSMUSG00000018893.15	CDS	mmu-miR-378b	14.562
Neb	ENSMUSG00000026950.18	CDS	mmu-miR-24-3p	14.558
Ttn	ENSMUSG00000051747.15	CDS	mmu-miR-133a-3p	14.536
H19	ENSMUSG00000000031.16	Noncoding exon	mmu-miR-503-5p	14.532
Mknk2	ENSMUSG00000020190.13	3' UTR	mmu-miR-26b-5p	14.518
Ryr1	ENSMUSG00000030592.18	CDS	mmu-miR-133a-3p	14.512
Aspn	ENSMUSG00000021388.14	CDS	mmu-miR-199a-3p	14.502
Col1a1	ENSMUSG00000001506.10	3' UTR	mmu-miR-16-5p	14.501
Mylpf	ENSMUSG00000030672.12	CDS	mmu-miR-133a-3p	14.499
Fmod	ENSMUSG00000041559.7	CDS	mmu-let-7c-5p	14.496
Neb	ENSMUSG00000026950.18	CDS	mmu-miR-1a-3p	14.496
Ryr1	ENSMUSG00000030592.18	CDS	mmu-miR-1a-3p	14.494
Synpo2	ENSMUSG00000050315.14	CDS	mmu-miR-30e-5p	14.492
Myh1	ENSMUSG00000056328.14	CDS	mmu-miR-133b-3p	14.484
H19	ENSMUSG00000000031.16	Noncoding exon	mmu-miR-23a-3p	14.476
Ccdc71l	ENSMUSG00000090946.3	3' UTR	mmu-miR-30a-5p	14.475
Ints4	ENSMUSG00000025133.9	3' UTR	mmu-miR-206-3p	14.471
Fam120a	ENSMUSG00000038014.7	CDS	mmu-miR-30e-5p	14.461
Col1a2	ENSMUSG00000029661.16	CDS	mmu-miR-199a-3p	14.457
Cnbp	ENSMUSG00000030057.15	CDS	mmu-miR-133a-3p	14.457
Myl1	ENSMUSG00000061816.15	3' UTR	mmu-let-7b-5p	14.44
CT010467.1	ENSMUSG00000106106.3	Noncoding exon	mmu-miR-23b-3p	14.436
Ttn	ENSMUSG00000051747.15	CDS	mmu-miR-133a-3p	14.435
Myo18b	ENSMUSG00000072720.9	CDS	mmu-miR-133a-3p	14.419
Ryr1	ENSMUSG00000030592.18	Distal intron	mmu-miR-466i-5p	14.417
Acta1	ENSMUSG00000031972.5	CDS	mmu-miR-378a-3p	14.416
Ttn	ENSMUSG00000051747.15	CDS	mmu-miR-133a-3p	14.414
Prpf8	ENSMUSG00000020850.14	CDS	mmu-miR-133a-3p	14.394
Hipk3	ENSMUSG00000027177.14	CDS	mmu-miR-1a-3p	14.381
Vim	ENSMUSG00000026728.9	CDS	mmu-miR-195a-5p	14.371
Trp53inp2	ENSMUSG00000038375.15	3' UTR	mmu-miR-206-3p	14.365
Myh2	ENSMUSG00000033196.17	CDS	mmu-miR-133a-3p	14.363
CT010467.1	ENSMUSG00000106106.3	Noncoding exon	mmu-miR-29a-3p	14.343
Gnas	ENSMUSG00000027523.20	CDS	mmu-miR-133a-3p	14.343
Srl	ENSMUSG00000022519.14	3' UTR	mmu-miR-23a-3p	14.342
Myl6b	ENSMUSG00000039824.4	CDS	mmu-miR-133a-3p	14.322
Trim63	ENSMUSG00000028834.13	3' UTR	mmu-miR-486b-5p	14.315
Prkaca	ENSMUSG00000005469.10	CDS	mmu-miR-26a-5p	14.314
Tpm2	ENSMUSG00000028464.16	CDS	mmu-miR-133b-3p	14.31
Cdh13	ENSMUSG00000031841.19	Distal intron	mmu-miR-1a-3p	14.294
Des	ENSMUSG00000026208.9	CDS	mmu-miR-378a-3p	14.283
Pcbp1	ENSMUSG00000051695.6	CDS	mmu-miR-133a-3p	14.268
Atp5b	ENSMUSG00000025393.12	CDS	mmu-miR-133a-3p	14.26
CT010467.1	ENSMUSG00000106106.3	Noncoding exon	mmu-miR-27b-3p	14.26
CT010467.1	ENSMUSG00000106106.3	Noncoding exon	mmu-miR-142a-5p	14.252
Slmap	ENSMUSG00000021870.17	3' UTR	mmu-miR-26a-5p	14.237
Gm49394|Igf2	ENSMUSG00000115302.1||ENSMUSG00000048583.16	3' UTR	mmu-miR-206-3p	14.233
Myh1	ENSMUSG00000056328.14	CDS	mmu-miR-21a-5p	14.217
Neb	ENSMUSG00000026950.18	CDS	mmu-miR-133b-3p	14.215
Rras	ENSMUSG00000038387.9	3' UTR	mmu-miR-133a-3p	14.207
CT010467.1	ENSMUSG00000106106.3	Noncoding exon	mmu-miR-378a-3p	14.2
Tmem214	ENSMUSG00000038828.13	CDS	mmu-miR-1a-3p	14.197
Pdzrn3	ENSMUSG00000035357.17	Distal intron	mmu-miR-206-3p	14.197
Ryr1	ENSMUSG00000030592.18	CDS	mmu-miR-133a-3p	14.197
Atp5o	ENSMUSG00000022956.11	CDS	mmu-miR-133a-3p	14.195
Itfg1	ENSMUSG00000031703.8	CDS	mmu-miR-26a-5p	14.178
Copb1	ENSMUSG00000030754.9	3' UTR	mmu-miR-1a-3p	14.174
Ttn	ENSMUSG00000051747.15	CDS	mmu-miR-133a-3p	14.173
Tmbim4	ENSMUSG00000020225.10	CDS	mmu-miR-22-3p	14.166
Tpm1	ENSMUSG00000032366.15	Distal intron	mmu-miR-1a-3p	14.149
Mtx1	ENSMUSG00000064068.15	CDS	mmu-miR-1a-3p	14.14
Btg2	ENSMUSG00000020423.6	3' UTR	mmu-miR-27a-3p	14.133
Mybpc2	ENSMUSG00000038670.11	CDS	mmu-miR-378a-3p	14.123
Uqcrfs1	ENSMUSG00000038462.3	CDS	mmu-miR-133a-3p	14.085
Ckm	ENSMUSG00000030399.2	CDS	mmu-let-7b-5p	14.073
Mybpc1	ENSMUSG00000020061.18	Distal intron	mmu-miR-133a-3p	14.068
Rrm1	ENSMUSG00000030978.10	3' UTR	mmu-miR-206-3p	14.058
Vaultrc5	ENSMUSG00000065145.1	Noncoding exon	mmu-miR-133a-3p	14.057
Sparc	ENSMUSG00000018593.13	3' UTR	mmu-miR-29a-3p	14.056
H19	ENSMUSG00000000031.16	Noncoding exon	mmu-let-7c-5p	14.054
mt-Rnr1	ENSMUSG00000064337.1	Noncoding exon	mmu-miR-21a-5p	14.049
Rgs5	ENSMUSG00000026678.10	3' UTR	mmu-miR-22-3p	14.021
Zbtb20	ENSMUSG00000022708.16	3' UTR	mmu-miR-143-3p	14.018
mt-Cytb	ENSMUSG00000064370.1	CDS	mmu-miR-125b-5p	14.002
Usp15	ENSMUSG00000020124.10	CDS	mmu-miR-1a-3p	14
Ckmt2	ENSMUSG00000021622.3	CDS	mmu-miR-30a-5p	14
Glcci1	ENSMUSG00000029638.17	3' UTR	mmu-miR-214-3p	14
Cdkn1b	ENSMUSG00000003031.14	3' UTR	mmu-miR-142a-3p	14
Shisa5	ENSMUSG00000025647.16	3' UTR	mmu-miR-378a-3p	13.989
[truncated: 9,492 more rows]
